# Supplementary material for: Comparative single-cell transcriptomic atlases of drosophilid brains suggest glial evolution during ecological adaptation
Source: PLoS Biol. 2025 Apr 29;23(4):e3003120. doi: 10.1371/journal.pbio.3003120 (PMC12040179; doi:10.1371/journal.pbio.3003120)
Supplement: S1 Table — (XLSX) [file pbio.3003120.s001.xlsx]

## Sheet: S1_Table
Species	Condition	Replicate	Estimated Number of Cells	Mean Reads per Cell	Median Genes per Cell	Total Genes Detected	Median UMI Counts per Cell
D. melanogaster	Standard	1	10459	36711	1006	12803	2303
D. melanogaster	Standard	2	9836	15460	1004	12902	2072
D. melanogaster	Standard	3	8389	19942	1019	12676	2256
D. melanogaster	Standard	4	7154	23012	1010	12746	2148
D. melanogaster	Standard	5	12685	11311	803	12807	1497
D. melanogaster	Standard	6	9335	16093	856	12744	1732
D. simulans	Standard	1	10795	29916	875	12159	1757
D. simulans	Standard	2	8287	17587	894	12021	1703
D. simulans	Standard	3	5071	31234	1060	11847	2300
D. simulans	Standard	4	7866	22787	976	12220	1971
D. simulans	Standard	5	9563	18717	857	12064	1666
D. simulans	Standard	6	9097	1676	873	12143	1648
D. sechellia	Standard	1	9103	36904	839	12288	1604
D. sechellia	Standard	2	9993	12865	838	12115	1502
D. sechellia	Standard	3	7283	23065	972	12332	1959
D. sechellia	Standard	4	8703	19722	925	12487	1751
D. sechellia	Standard	5	9397	15584	780	12188	1374
D. sechellia	Standard	6	10181	14296	812	12274	1483
D. sechellia	Noni-juice supplemented	1	9700	33855	862	12298	1689
D. sechellia	Noni-juice supplemented	2	12429	21927	924	12536	1728
D. sechellia	Noni-juice supplemented	3	6951	24748	985	12196	1951
D. sechellia	Noni-juice supplemented	4	8310	22048	944	12464	1843
D. sechellia	Noni-juice supplemented	5	9378	14156	818	12280	1494
D. sechellia	Noni-juice supplemented	6	9005	18583	850	12148	1532
