# Supplementary material for: Comparative single-cell transcriptomic atlases of drosophilid brains suggest glial evolution during ecological adaptation
Source: PLoS Biol. 2025 Apr 29;23(4):e3003120. doi: 10.1371/journal.pbio.3003120 (PMC12040179; doi:10.1371/journal.pbio.3003120)
Supplement: S2 Table — (XLSX) [file pbio.3003120.s002.xlsx]

## Sheet: S2_Table
celltype	Dmel	Dsim	Dsec	DsecNoni
Ach_2	5.14457	5.35265	5.6532	5.92799
Ach_1	4.57072	5.11465	6.40342	6.54783
γ-KC	3.73001	3.44409	3.84673	3.72527
ENS	3.69389	2.7896	2.87123	2.6416
αβ-KC_1	3.54943	4.00934	4.072	3.48399
Glu_1	3.47118	3.5013	3.10076	3.29887
Ach_3	3.0759	3.49902	2.89248	3.0472
Ach_4	2.2352	2.35022	2.78409	2.81632
Glu_2	2.20711	3.17864	3.61082	3.62127
Glu_3	2.0807	2.36853	2.036	2.07376
AST	1.84594	2.26097	1.90211	1.82416
GABA_1	1.63125	1.17626	1.42818	1.44352
α'β'-KC	1.39048	1.58817	1.53657	1.6432
PRN	1.12562	0.881047	0.493061	0.432639
fru_1	0.959088	1.21516	0.947867	1.06704
fru_2	0.84472	0.739164	0.830978	0.755039
Ach_5	0.690223	0.860451	0.722589	0.727999
Glu_6	0.668151	0.574397	0.701337	0.613599
OPN	0.650093	0.425649	0.752343	0.852799
CCHa2	0.642067	0.615589	0.563195	0.599039
fru_3	0.628022	0.709415	0.656706	0.736319
DOP_1	0.622003	0.757472	0.72684	0.736319
GABA_4	0.613977	0.551513	0.616326	0.599039
Glu_4	0.593912	0.439379	0.469683	0.461759
sNPF	0.561809	0.542359	0.707713	0.734239
CTX	0.559803	0.501167	0.359169	0.318239
GABA_2	0.539738	0.592704	0.614201	0.534559
Ach_6	0.505628	0.503456	0.516439	0.551199
fru_4	0.45948	0.478283	0.361295	0.426399
Tk_1	0.411324	0.192228	0.384673	0.438879
Poxn_2	0.39126	0.384457	0.272034	0.26832
DOP/SER	0.371195	0.366149	0.342167	0.357759
Mip	0.359156	0.29292	0.395299	0.409759
Ach_7	0.35715	0.352419	0.289036	0.25376
Glu_5	0.351131	0.562955	0.503687	0.432639
Poxn_1	0.292943	0.281477	0.505813	0.316159
Ach_9	0.268866	0.30665	0.216777	0.208
Clock_1	0.266859	0.299785	0.320915	0.320319
αβ-KC_2	0.26084	0.251728	0.318789	0.28288
NPF_Dh31	0.258833	0.162479	0.221027	0.2392
Ach_8	0.256827	0.279189	0.238029	0.29952
fru_5	0.248801	0.260882	0.291161	0.26624
GABA_3	0.244788	0.249439	0.384673	0.368159
Ach_14	0.240775	0.169344	0.119015	0.1456
Glu_7	0.236762	0.212824	0.235904	0.30576
Tk_2	0.228737	0.272324	0.214652	0.21632
Glu_8	0.218704	0.215113	0.299662	0.22256
Ach_11	0.212685	0.212824	0.182773	0.1872
Ach_12	0.212685	0.192228	0.184898	0.19136
sNPF_CCHa2_AstC	0.210678	0.199094	0.240155	0.25584
Clock_2	0.206665	0.270035	0.163645	0.18096
Dh31	0.204659	0.21969	0.197649	0.25584
fru_6	0.190614	0.288343	0.210401	0.23504
GABA_5	0.188607	0.164767	0.184898	0.19344
Glu_13	0.186601	0.231132	0.106263	0.0748799
GABA_6	0.182588	0.167056	0.176397	0.16224
Poxn_3	0.174562	0.23342	0.216777	0.18928
DOP_2	0.170549	0.137306	0.157269	0.16432
GABA_8	0.168543	0.327246	0.235904	0.20384
GABA_7	0.166536	0.192228	0.129641	0.16016
Ach_13	0.16453	0.203671	0.172146	0.18928
Glu_9	0.160517	0.162479	0.233779	0.2704
GABA_9	0.160517	0.118999	0.148768	0.12272
Ach_10	0.15851	0.240286	0.318789	0.27456
Ach_15	0.15851	0.132729	0.174272	0.13312
Glu_10	0.156504	0.221978	0.2019	0.18304
fru_8	0.156504	0.187652	0.172146	0.18512
Glu_11	0.156504	0.157902	0.165771	0.15808
Poxn_4	0.154497	0.176209	0.153019	0.16016
fru_9	0.152491	0.0823836	0.106263	0.11024
Ach_16	0.144465	0.162479	0.125391	0.1144
RYa	0.136439	0.164767	0.163645	0.1768
NPF_AstA	0.134433	0.132729	0.131766	0.1352
Clock_3	0.13042	0.171633	0.129641	0.20592
Glu_12	0.13042	0.183075	0.136017	0.16224
AstC_FMRFa	0.13042	0.0869605	0.136017	0.15808
GABA_14	0.13042	0.0663646	0.0595074	0.0707199
fru_7	0.126407	0.132729	0.274159	0.25792
SUB	0.120388	0.083612	0.138142	0.0935998
GABA_11	0.118381	0.128152	0.125391	0.10816
GABA_12	0.116375	0.114422	0.0871358	0.0915199
Tk_3	0.110355	0.0663646	0.0977621	0.10192
Glu_14	0.106342	0.0915374	0.155144	0.0935998
Tk_sNPF	0.104336	0.0553981	0.0786347	0.1248
GABA_10	0.100323	0.123575	0.138142	0.17264
GABA_13	0.100323	0.0869605	0.102013	0.0686399
Tk_Mip_RYa	0.0963101	0.118999	0.114764	0.14144
fru_10	0.0943037	0.0915374	0.127516	0.0998398
fru_11	0.0922972	0.0961142	0.0765095	0.0727999
TY_2	0.0862778	0.0869605	0.0722589	0.0790399
Glu_15	0.0822649	0.0915374	0.106263	0.0977598
OCTY	0.078252	0.0617877	0.0765095	0.0603199
Ach_17	0.0744155	0.123575	0.180647	0.16848
TY_1	0.0742391	0.118999	0.0913863	0.0540799
TY_3	0.0682197	0.0594993	0.0743842	0.0727999
fru_12	0.0662132	0.0800952	0.0743842	0.0727999
Tbh	0.0601938	0.042959	0.0352476	0.0661165
fru_13	0.0561809	0.0480571	0.0390434	0.0436799
MS	0.0501615	0.0709435	0.0701337	0.0748799
FMRFa_Dh44	0.0481551	0.0663646	0.08076	0.0665599
SER	0.0481551	0.0640762	0.0467558	0.0665599
Poxn_5	0.0481551	0.0532077	0.0637579	0.0582399
sNPF_Dh44	0.0461486	0.0594993	0.0445773	0.02912
fru_14	0.0341098	0.050674	0.0446305	0.0499199
FMRFa	0.0321034	0.0617877	0.0701337	0.0769599
fru_15	0.0321034	0.0320381	0.04038	0.0457599
Poxn_6	0.0220711	0.0343672	0.0531316	0.0457599
