# Supplementary material for: Comparative single-cell transcriptomic atlases of drosophilid brains suggest glial evolution during ecological adaptation
Source: PLoS Biol. 2025 Apr 29;23(4):e3003120. doi: 10.1371/journal.pbio.3003120 (PMC12040179; doi:10.1371/journal.pbio.3003120)
Supplement: S3 Table — (XLSX) [file pbio.3003120.s003.xlsx]

## Sheet: S3_Table
gene	pair	correlation	value	percent_expressed
5-HT1A	melsec	rho	0.872521	37.589
5-HT1A	melsec	r	0.905289	37.589
5-HT1A	melsim	rho	0.905113	37.589
5-HT1A	melsim	r	0.952434	37.589
5-HT1A	simsec	rho	0.863838	37.589
5-HT1A	simsec	r	0.891956	37.589
5-HT2B	melsec	rho	0.736003	10.6643
5-HT2B	melsec	r	0.977259	10.6643
5-HT2B	melsim	rho	0.862066	10.6643
5-HT2B	melsim	r	0.973312	10.6643
5-HT2B	simsec	rho	0.829885	10.6643
5-HT2B	simsec	r	0.977429	10.6643
5-HT7	melsec	rho	0.780257	16.6275
5-HT7	melsec	r	0.87174	16.6275
5-HT7	melsim	rho	0.823346	16.6275
5-HT7	melsim	r	0.905639	16.6275
5-HT7	simsec	rho	0.838705	16.6275
5-HT7	simsec	r	0.917098	16.6275
7B2	melsec	rho	0.834284	50.7755
7B2	melsec	r	0.849174	50.7755
7B2	melsim	rho	0.792306	50.7755
7B2	melsim	r	0.796812	50.7755
7B2	simsec	rho	0.857795	50.7755
7B2	simsec	r	0.790113	50.7755
ATP8B	melsec	rho	0.787047	22.1032
ATP8B	melsec	r	0.735068	22.1032
ATP8B	melsim	rho	0.807419	22.1032
ATP8B	melsim	r	0.814253	22.1032
ATP8B	simsec	rho	0.822611	22.1032
ATP8B	simsec	r	0.827827	22.1032
ATPsynC	melsec	rho	0.874411	53.5063
ATPsynC	melsec	r	0.869307	53.5063
ATPsynC	melsim	rho	0.868039	53.5063
ATPsynC	melsim	r	0.870644	53.5063
ATPsynC	simsec	rho	0.799564	53.5063
ATPsynC	simsec	r	0.808845	53.5063
ATPsynF	melsec	rho	0.719697	26.2024
ATPsynF	melsec	r	0.704156	26.2024
ATPsynF	melsim	rho	0.850407	26.2024
ATPsynF	melsim	r	0.840896	26.2024
ATPsynF	simsec	rho	0.76292	26.2024
ATPsynF	simsec	r	0.768903	26.2024
Ac76E	melsec	rho	0.762285	9.15949
Ac76E	melsec	r	0.884536	9.15949
Ac76E	melsim	rho	0.804466	9.15949
Ac76E	melsim	r	0.921453	9.15949
Ac76E	simsec	rho	0.813428	9.15949
Ac76E	simsec	r	0.876977	9.15949
Ace	melsec	rho	0.791218	61.7268
Ace	melsec	r	0.834345	61.7268
Ace	melsim	rho	0.805122	61.7268
Ace	melsim	r	0.889138	61.7268
Ace	simsec	rho	0.83795	61.7268
Ace	simsec	r	0.856236	61.7268
Ald1	melsec	rho	0.767588	48.0186
Ald1	melsec	r	0.799837	48.0186
Ald1	melsim	rho	0.815413	48.0186
Ald1	melsim	r	0.827875	48.0186
Ald1	simsec	rho	0.765843	48.0186
Ald1	simsec	r	0.796076	48.0186
Alk	melsec	rho	0.787163	76.075
Alk	melsec	r	0.84038	76.075
Alk	melsim	rho	0.777378	76.075
Alk	melsim	r	0.840887	76.075
Alk	simsec	rho	0.792616	76.075
Alk	simsec	r	0.841833	76.075
Appl	melsec	rho	0.879428	83.9443
Appl	melsec	r	0.935566	83.9443
Appl	melsim	rho	0.88258	83.9443
Appl	melsim	r	0.91069	83.9443
Appl	simsec	rho	0.867045	83.9443
Appl	simsec	r	0.931839	83.9443
Argk1	melsec	rho	0.856228	46.6482
Argk1	melsec	r	0.878063	46.6482
Argk1	melsim	rho	0.843431	46.6482
Argk1	melsim	r	0.817242	46.6482
Argk1	simsec	rho	0.773126	46.6482
Argk1	simsec	r	0.805415	46.6482
AstA-R1	melsec	rho	0.767906	19.8579
AstA-R1	melsec	r	0.85038	19.8579
AstA-R1	melsim	rho	0.808602	19.8579
AstA-R1	melsim	r	0.899025	19.8579
AstA-R1	simsec	rho	0.856519	19.8579
AstA-R1	simsec	r	0.865827	19.8579
AstC-R2	melsec	rho	0.742452	16.5352
AstC-R2	melsec	r	0.762447	16.5352
AstC-R2	melsim	rho	0.723879	16.5352
AstC-R2	melsim	r	0.502572	16.5352
AstC-R2	simsec	rho	0.826668	16.5352
AstC-R2	simsec	r	0.838095	16.5352
Atpalpha	melsec	rho	0.8662	98.9366
Atpalpha	melsec	r	0.904847	98.9366
Atpalpha	melsim	rho	0.900784	98.9366
Atpalpha	melsim	r	0.932816	98.9366
Atpalpha	simsec	rho	0.879423	98.9366
Atpalpha	simsec	r	0.898853	98.9366
B4	melsec	rho	0.702022	51.4978
B4	melsec	r	0.746499	51.4978
B4	melsim	rho	0.703041	51.4978
B4	melsim	r	0.785018	51.4978
B4	simsec	rho	0.726425	51.4978
B4	simsec	r	0.751749	51.4978
Bacc	melsec	rho	0.858765	66.2614
Bacc	melsec	r	0.845275	66.2614
Bacc	melsim	rho	0.82914	66.2614
Bacc	melsim	r	0.841673	66.2614
Bacc	simsec	rho	0.838339	66.2614
Bacc	simsec	r	0.833849	66.2614
CAP	melsec	rho	0.779183	6.47284
CAP	melsec	r	0.871065	6.47284
CAP	melsim	rho	0.738368	6.47284
CAP	melsim	r	0.849949	6.47284
CAP	simsec	rho	0.722278	6.47284
CAP	simsec	r	0.927609	6.47284
CARPA	melsec	rho	0.862674	15.0103
CARPA	melsec	r	0.954993	15.0103
CARPA	melsim	rho	0.846492	15.0103
CARPA	melsim	r	0.929494	15.0103
CARPA	simsec	rho	0.843522	15.0103
CARPA	simsec	r	0.961305	15.0103
CARPB	melsec	rho	0.797002	14.3161
CARPB	melsec	r	0.866515	14.3161
CARPB	melsim	rho	0.825088	14.3161
CARPB	melsim	r	0.865758	14.3161
CARPB	simsec	rho	0.87774	14.3161
CARPB	simsec	r	0.889218	14.3161
CASK	melsec	rho	0.808294	82.4936
CASK	melsec	r	0.874078	82.4936
CASK	melsim	rho	0.841024	82.4936
CASK	melsim	r	0.900607	82.4936
CASK	simsec	rho	0.838996	82.4936
CASK	simsec	r	0.874506	82.4936
CG10077	melsec	rho	0.717693	93.6937
CG10077	melsec	r	0.699962	93.6937
CG10077	melsim	rho	0.845961	93.6937
CG10077	melsim	r	0.820223	93.6937
CG10077	simsec	rho	0.797407	93.6937
CG10077	simsec	r	0.819506	93.6937
CG10804	melsec	rho	0.857241	38.8712
CG10804	melsec	r	0.858621	38.8712
CG10804	melsim	rho	0.847087	38.8712
CG10804	melsim	r	0.863437	38.8712
CG10804	simsec	rho	0.818012	38.8712
CG10804	simsec	r	0.826687	38.8712
CG11000	melsec	rho	0.764536	51.4998
CG11000	melsec	r	0.836435	51.4998
CG11000	melsim	rho	0.712922	51.4998
CG11000	melsim	r	0.775722	51.4998
CG11000	simsec	rho	0.756652	51.4998
CG11000	simsec	r	0.748018	51.4998
CG11030	melsec	rho	0.8877	27.318
CG11030	melsec	r	0.872301	27.318
CG11030	melsim	rho	0.882856	27.318
CG11030	melsim	r	0.881487	27.318
CG11030	simsec	rho	0.912243	27.318
CG11030	simsec	r	0.920242	27.318
CG12502	melsec	rho	0.774184	9.94402
CG12502	melsec	r	0.783828	9.94402
CG12502	melsim	rho	0.760537	9.94402
CG12502	melsim	r	0.6867	9.94402
CG12502	simsec	rho	0.773894	9.94402
CG12502	simsec	r	0.669951	9.94402
CG12594	melsec	rho	0.801261	16.7279
CG12594	melsec	r	0.679278	16.7279
CG12594	melsim	rho	0.772677	16.7279
CG12594	melsim	r	0.700399	16.7279
CG12594	simsec	rho	0.825887	16.7279
CG12594	simsec	r	0.813837	16.7279
CG12605	melsec	rho	0.76809	62.2484
CG12605	melsec	r	0.824425	62.2484
CG12605	melsim	rho	0.730768	62.2484
CG12605	melsim	r	0.796024	62.2484
CG12605	simsec	rho	0.77265	62.2484
CG12605	simsec	r	0.834406	62.2484
CG1275	melsec	rho	0.702015	10.546
CG1275	melsec	r	0.616098	10.546
CG1275	melsim	rho	0.726219	10.546
CG1275	melsim	r	0.64134	10.546
CG1275	simsec	rho	0.749742	10.546
CG1275	simsec	r	0.714257	10.546
CG13579	melsec	rho	0.757654	9.01904
CG13579	melsec	r	0.9525	9.01904
CG13579	melsim	rho	0.86338	9.01904
CG13579	melsim	r	0.952976	9.01904
CG13579	simsec	rho	0.796124	9.01904
CG13579	simsec	r	0.943462	9.01904
CG13594	melsec	rho	0.735101	11.7498
CG13594	melsec	r	0.818232	11.7498
CG13594	melsim	rho	0.797463	11.7498
CG13594	melsim	r	0.823373	11.7498
CG13594	simsec	rho	0.860972	11.7498
CG13594	simsec	r	0.82628	11.7498
CG13743	melsec	rho	0.712122	33.9894
CG13743	melsec	r	0.832139	33.9894
CG13743	melsim	rho	0.765088	33.9894
CG13743	melsim	r	0.863711	33.9894
CG13743	simsec	rho	0.753227	33.9894
CG13743	simsec	r	0.780781	33.9894
CG14431	melsec	rho	0.792545	19.0413
CG14431	melsec	r	0.895753	19.0413
CG14431	melsim	rho	0.775834	19.0413
CG14431	melsim	r	0.848494	19.0413
CG14431	simsec	rho	0.862737	19.0413
CG14431	simsec	r	0.932121	19.0413
CG14459	melsec	rho	0.758826	17.6629
CG14459	melsec	r	0.966148	17.6629
CG14459	melsim	rho	0.798799	17.6629
CG14459	melsim	r	0.969798	17.6629
CG14459	simsec	rho	0.795205	17.6629
CG14459	simsec	r	0.982969	17.6629
CG14762	melsec	rho	0.857286	37.0032
CG14762	melsec	r	0.927683	37.0032
CG14762	melsim	rho	0.880838	37.0032
CG14762	melsim	r	0.941136	37.0032
CG14762	simsec	rho	0.838948	37.0032
CG14762	simsec	r	0.91752	37.0032
CG14989	melsec	rho	0.853138	34.2443
CG14989	melsec	r	0.991672	34.2443
CG14989	melsim	rho	0.784847	34.2443
CG14989	melsim	r	0.990189	34.2443
CG14989	simsec	rho	0.7879	34.2443
CG14989	simsec	r	0.987809	34.2443
CG15236	melsec	rho	0.779836	25.2694
CG15236	melsec	r	0.903705	25.2694
CG15236	melsim	rho	0.833208	25.2694
CG15236	melsim	r	0.925061	25.2694
CG15236	simsec	rho	0.844099	25.2694
CG15236	simsec	r	0.859206	25.2694
CG15431	melsec	rho	0.712775	44.5836
CG15431	melsec	r	0.786893	44.5836
CG15431	melsim	rho	0.830666	44.5836
CG15431	melsim	r	0.864693	44.5836
CG15431	simsec	rho	0.821454	44.5836
CG15431	simsec	r	0.818437	44.5836
CG15765	melsec	rho	0.734861	51.5921
CG15765	melsec	r	0.721676	51.5921
CG15765	melsim	rho	0.791629	51.5921
CG15765	melsim	r	0.816841	51.5921
CG15765	simsec	rho	0.833811	51.5921
CG15765	simsec	r	0.850808	51.5921
CG17816	melsec	rho	0.723094	65.6293
CG17816	melsec	r	0.79682	65.6293
CG17816	melsim	rho	0.857263	65.6293
CG17816	melsim	r	0.905675	65.6293
CG17816	simsec	rho	0.820732	65.6293
CG17816	simsec	r	0.845048	65.6293
CG17839	melsec	rho	0.845587	34.3185
CG17839	melsec	r	0.87757	34.3185
CG17839	melsim	rho	0.899477	34.3185
CG17839	melsim	r	0.892721	34.3185
CG17839	simsec	rho	0.851175	34.3185
CG17839	simsec	r	0.951877	34.3185
CG18265	melsec	rho	0.7489	11.6094
CG18265	melsec	r	0.840394	11.6094
CG18265	melsim	rho	0.826432	11.6094
CG18265	melsim	r	0.851789	11.6094
CG18265	simsec	rho	0.797598	11.6094
CG18265	simsec	r	0.84249	11.6094
CG2269	melsec	rho	0.901791	61.1549
CG2269	melsec	r	0.809063	61.1549
CG2269	melsim	rho	0.921658	61.1549
CG2269	melsim	r	0.894922	61.1549
CG2269	simsec	rho	0.932121	61.1549
CG2269	simsec	r	0.930169	61.1549
CG2993	melsec	rho	0.856479	46.4777
CG2993	melsec	r	0.889094	46.4777
CG2993	melsim	rho	0.876253	46.4777
CG2993	melsim	r	0.883746	46.4777
CG2993	simsec	rho	0.847982	46.4777
CG2993	simsec	r	0.846719	46.4777
CG30089	melsec	rho	0.81315	15.2331
CG30089	melsec	r	0.855787	15.2331
CG30089	melsim	rho	0.783952	15.2331
CG30089	melsim	r	0.856906	15.2331
CG30089	simsec	rho	0.79285	15.2331
CG30089	simsec	r	0.842751	15.2331
CG3009	melsec	rho	0.779815	19.3563
CG3009	melsec	r	0.706378	19.3563
CG3009	melsim	rho	0.798997	19.3563
CG3009	melsim	r	0.8157	19.3563
CG3009	simsec	rho	0.825193	19.3563
CG3009	simsec	r	0.641013	19.3563
CG30116	melsec	rho	0.846156	41.317
CG30116	melsec	r	0.802595	41.317
CG30116	melsim	rho	0.878655	41.317
CG30116	melsim	r	0.913253	41.317
CG30116	simsec	rho	0.808311	41.317
CG30116	simsec	r	0.870602	41.317
CG30419	melsec	rho	0.751999	15.6564
CG30419	melsec	r	0.784743	15.6564
CG30419	melsim	rho	0.766111	15.6564
CG30419	melsim	r	0.805131	15.6564
CG30419	simsec	rho	0.791259	15.6564
CG30419	simsec	r	0.836426	15.6564
CG31191	melsec	rho	0.831189	19.5931
CG31191	melsec	r	0.898803	19.5931
CG31191	melsim	rho	0.87018	19.5931
CG31191	melsim	r	0.92078	19.5931
CG31191	simsec	rho	0.831413	19.5931
CG31191	simsec	r	0.935633	19.5931
CG31221	melsec	rho	0.910453	72.2366
CG31221	melsec	r	0.908705	72.2366
CG31221	melsim	rho	0.921508	72.2366
CG31221	melsim	r	0.935662	72.2366
CG31221	simsec	rho	0.925792	72.2366
CG31221	simsec	r	0.951999	72.2366
CG31808	melsec	rho	0.730001	26.5435
CG31808	melsec	r	0.710606	26.5435
CG31808	melsim	rho	0.714146	26.5435
CG31808	melsim	r	0.722065	26.5435
CG31808	simsec	rho	0.726778	26.5435
CG31808	simsec	r	0.725762	26.5435
CG32052	melsec	rho	0.739206	24.7497
CG32052	melsec	r	0.744851	24.7497
CG32052	melsim	rho	0.810703	24.7497
CG32052	melsim	r	0.923144	24.7497
CG32052	simsec	rho	0.777049	24.7497
CG32052	simsec	r	0.800468	24.7497
CG32204	melsec	rho	0.785788	23.2007
CG32204	melsec	r	0.864995	23.2007
CG32204	melsim	rho	0.782894	23.2007
CG32204	melsim	r	0.894975	23.2007
CG32204	simsec	rho	0.784699	23.2007
CG32204	simsec	r	0.924757	23.2007
CG32206	melsec	rho	0.710976	37.1376
CG32206	melsec	r	0.652981	37.1376
CG32206	melsim	rho	0.810441	37.1376
CG32206	melsim	r	0.884595	37.1376
CG32206	simsec	rho	0.752446	37.1376
CG32206	simsec	r	0.760412	37.1376
CG32369	melsec	rho	0.786359	41.4394
CG32369	melsec	r	0.799276	41.4394
CG32369	melsim	rho	0.791747	41.4394
CG32369	melsim	r	0.838436	41.4394
CG32369	simsec	rho	0.738337	41.4394
CG32369	simsec	r	0.756262	41.4394
CG32432	melsec	rho	0.927673	48.7149
CG32432	melsec	r	0.931785	48.7149
CG32432	melsim	rho	0.893141	48.7149
CG32432	melsim	r	0.910578	48.7149
CG32432	simsec	rho	0.896314	48.7149
CG32432	simsec	r	0.865162	48.7149
CG32532	melsec	rho	0.754735	5.85686
CG32532	melsec	r	0.977651	5.85686
CG32532	melsim	rho	0.730323	5.85686
CG32532	melsim	r	0.923686	5.85686
CG32532	simsec	rho	0.800783	5.85686
CG32532	simsec	r	0.950384	5.85686
CG32683	melsec	rho	0.70171	30.8995
CG32683	melsec	r	0.635552	30.8995
CG32683	melsim	rho	0.751068	30.8995
CG32683	melsim	r	0.763796	30.8995
CG32683	simsec	rho	0.759546	30.8995
CG32683	simsec	r	0.703384	30.8995
CG32700	melsec	rho	0.847146	33.6845
CG32700	melsec	r	0.850364	33.6845
CG32700	melsim	rho	0.84418	33.6845
CG32700	melsim	r	0.867027	33.6845
CG32700	simsec	rho	0.841991	33.6845
CG32700	simsec	r	0.92464	33.6845
CG32982	melsec	rho	0.769059	27.4624
CG32982	melsec	r	0.91669	27.4624
CG32982	melsim	rho	0.805876	27.4624
CG32982	melsim	r	0.940282	27.4624
CG32982	simsec	rho	0.767435	27.4624
CG32982	simsec	r	0.89025	27.4624
CG33543	melsec	rho	0.824735	29.7458
CG33543	melsec	r	0.920607	29.7458
CG33543	melsim	rho	0.845351	29.7458
CG33543	melsim	r	0.939936	29.7458
CG33543	simsec	rho	0.798368	29.7458
CG33543	simsec	r	0.925312	29.7458
CG33639	melsec	rho	0.715713	12.8413
CG33639	melsec	r	0.636883	12.8413
CG33639	melsim	rho	0.710012	12.8413
CG33639	melsim	r	0.822246	12.8413
CG33639	simsec	rho	0.766302	12.8413
CG33639	simsec	r	0.829139	12.8413
CG34347	melsec	rho	0.851731	12.1732
CG34347	melsec	r	0.650836	12.1732
CG34347	melsim	rho	0.811583	12.1732
CG34347	melsim	r	0.623736	12.1732
CG34347	simsec	rho	0.885174	12.1732
CG34347	simsec	r	0.950685	12.1732
CG34353	melsec	rho	0.922228	35.4843
CG34353	melsec	r	0.899648	35.4843
CG34353	melsim	rho	0.900027	35.4843
CG34353	melsim	r	0.922171	35.4843
CG34353	simsec	rho	0.910595	35.4843
CG34353	simsec	r	0.931699	35.4843
CG34354	melsec	rho	0.908498	40.3098
CG34354	melsec	r	0.897789	40.3098
CG34354	melsim	rho	0.920274	40.3098
CG34354	melsim	r	0.874299	40.3098
CG34354	simsec	rho	0.937973	40.3098
CG34354	simsec	r	0.931315	40.3098
CG34355	melsec	rho	0.884711	27.655
CG34355	melsec	r	0.872679	27.655
CG34355	melsim	rho	0.902867	27.655
CG34355	melsim	r	0.91743	27.655
CG34355	simsec	rho	0.887855	27.655
CG34355	simsec	r	0.870063	27.655
CG34384	melsec	rho	0.789883	26.2525
CG34384	melsec	r	0.797777	26.2525
CG34384	melsim	rho	0.751799	26.2525
CG34384	melsim	r	0.700494	26.2525
CG34384	simsec	rho	0.731412	26.2525
CG34384	simsec	r	0.763714	26.2525
CG34393	melsec	rho	0.806598	17.3579
CG34393	melsec	r	0.868207	17.3579
CG34393	melsim	rho	0.833186	17.3579
CG34393	melsim	r	0.77546	17.3579
CG34393	simsec	rho	0.851516	17.3579
CG34393	simsec	r	0.822745	17.3579
CG3726	melsec	rho	0.744394	18.2949
CG3726	melsec	r	0.752781	18.2949
CG3726	melsim	rho	0.862024	18.2949
CG3726	melsim	r	0.795794	18.2949
CG3726	simsec	rho	0.835307	18.2949
CG3726	simsec	r	0.858185	18.2949
CG3961	melsec	rho	0.707276	17.2837
CG3961	melsec	r	0.839007	17.2837
CG3961	melsim	rho	0.880677	17.2837
CG3961	melsim	r	0.857199	17.2837
CG3961	simsec	rho	0.743326	17.2837
CG3961	simsec	r	0.809093	17.2837
CG4168	melsec	rho	0.790399	28.5218
CG4168	melsec	r	0.844383	28.5218
CG4168	melsim	rho	0.868916	28.5218
CG4168	melsim	r	0.906183	28.5218
CG4168	simsec	rho	0.854059	28.5218
CG4168	simsec	r	0.903067	28.5218
CG42238	melsec	rho	0.713836	58.3639
CG42238	melsec	r	0.890293	58.3639
CG42238	melsim	rho	0.8441	58.3639
CG42238	melsim	r	0.926589	58.3639
CG42238	simsec	rho	0.784155	58.3639
CG42238	simsec	r	0.887618	58.3639
CG42260	melsec	rho	0.757961	63.5667
CG42260	melsec	r	0.861349	63.5667
CG42260	melsim	rho	0.768527	63.5667
CG42260	melsim	r	0.881625	63.5667
CG42260	simsec	rho	0.766473	63.5667
CG42260	simsec	r	0.87849	63.5667
CG42340	melsec	rho	0.718003	42.1858
CG42340	melsec	r	0.555812	42.1858
CG42340	melsim	rho	0.723602	42.1858
CG42340	melsim	r	0.721672	42.1858
CG42340	simsec	rho	0.781906	42.1858
CG42340	simsec	r	0.776452	42.1858
CG42342	melsec	rho	0.8561	48.2253
CG42342	melsec	r	0.977645	48.2253
CG42342	melsim	rho	0.851397	48.2253
CG42342	melsim	r	0.959283	48.2253
CG42342	simsec	rho	0.883383	48.2253
CG42342	simsec	r	0.966451	48.2253
CG42402	melsec	rho	0.800721	53.9577
CG42402	melsec	r	0.823751	53.9577
CG42402	melsim	rho	0.811056	53.9577
CG42402	melsim	r	0.858003	53.9577
CG42402	simsec	rho	0.919444	53.9577
CG42402	simsec	r	0.937191	53.9577
CG42524	melsec	rho	0.83031	34.461
CG42524	melsec	r	0.885565	34.461
CG42524	melsim	rho	0.877811	34.461
CG42524	melsim	r	0.870803	34.461
CG42524	simsec	rho	0.860877	34.461
CG42524	simsec	r	0.886355	34.461
CG42540	melsec	rho	0.867748	81.069
CG42540	melsec	r	0.856501	81.069
CG42540	melsim	rho	0.861074	81.069
CG42540	melsim	r	0.832431	81.069
CG42540	simsec	rho	0.872271	81.069
CG42540	simsec	r	0.890418	81.069
CG42594	melsec	rho	0.861953	41.5378
CG42594	melsec	r	0.755777	41.5378
CG42594	melsim	rho	0.868554	41.5378
CG42594	melsim	r	0.777645	41.5378
CG42594	simsec	rho	0.918927	41.5378
CG42594	simsec	r	0.886731	41.5378
CG42674	melsec	rho	0.767908	30.9818
CG42674	melsec	r	0.807267	30.9818
CG42674	melsim	rho	0.80399	30.9818
CG42674	melsim	r	0.826996	30.9818
CG42674	simsec	rho	0.793559	30.9818
CG42674	simsec	r	0.827467	30.9818
CG42750	melsec	rho	0.856855	70.493
CG42750	melsec	r	0.908344	70.493
CG42750	melsim	rho	0.883628	70.493
CG42750	melsim	r	0.865546	70.493
CG42750	simsec	rho	0.914242	70.493
CG42750	simsec	r	0.901516	70.493
CG4297	melsec	rho	0.716631	7.96164
CG4297	melsec	r	0.699014	7.96164
CG4297	melsim	rho	0.822874	7.96164
CG4297	melsim	r	0.845615	7.96164
CG4297	simsec	rho	0.76288	7.96164
CG4297	simsec	r	0.852255	7.96164
CG43737	melsec	rho	0.758512	54.9871
CG43737	melsec	r	0.765849	54.9871
CG43737	melsim	rho	0.769196	54.9871
CG43737	melsim	r	0.787621	54.9871
CG43737	simsec	rho	0.810433	54.9871
CG43737	simsec	r	0.818812	54.9871
CG43759	melsec	rho	0.811329	38.0947
CG43759	melsec	r	0.709556	38.0947
CG43759	melsim	rho	0.826445	38.0947
CG43759	melsim	r	0.809139	38.0947
CG43759	simsec	rho	0.883205	38.0947
CG43759	simsec	r	0.881663	38.0947
CG43902	melsec	rho	0.825243	24.21
CG43902	melsec	r	0.874779	24.21
CG43902	melsim	rho	0.855419	24.21
CG43902	melsim	r	0.873049	24.21
CG43902	simsec	rho	0.882157	24.21
CG43902	simsec	r	0.904754	24.21
CG44153	melsec	rho	0.707778	30.7129
CG44153	melsec	r	0.715182	30.7129
CG44153	melsim	rho	0.738315	30.7129
CG44153	melsim	r	0.779996	30.7129
CG44153	simsec	rho	0.879284	30.7129
CG44153	simsec	r	0.886637	30.7129
CG44422	melsec	rho	0.8348	48.2855
CG44422	melsec	r	0.795149	48.2855
CG44422	melsim	rho	0.87873	48.2855
CG44422	melsim	r	0.838115	48.2855
CG44422	simsec	rho	0.881279	48.2855
CG44422	simsec	r	0.8705	48.2855
CG4467	melsec	rho	0.74946	66.143
CG4467	melsec	r	0.88741	66.143
CG4467	melsim	rho	0.791326	66.143
CG4467	melsim	r	0.90686	66.143
CG4467	simsec	rho	0.806985	66.143
CG4467	simsec	r	0.897742	66.143
CG44837	melsec	rho	0.775659	24.539
CG44837	melsec	r	0.693423	24.539
CG44837	melsim	rho	0.728349	24.539
CG44837	melsim	r	0.695085	24.539
CG44837	simsec	rho	0.723159	24.539
CG44837	simsec	r	0.730953	24.539
CG44838	melsec	rho	0.714162	44.4852
CG44838	melsec	r	0.643775	44.4852
CG44838	melsim	rho	0.767806	44.4852
CG44838	melsim	r	0.779294	44.4852
CG44838	simsec	rho	0.790713	44.4852
CG44838	simsec	r	0.691346	44.4852
CG45002	melsec	rho	0.85902	56.3474
CG45002	melsec	r	0.874521	56.3474
CG45002	melsim	rho	0.893229	56.3474
CG45002	melsim	r	0.871715	56.3474
CG45002	simsec	rho	0.842336	56.3474
CG45002	simsec	r	0.810767	56.3474
CG45263	melsec	rho	0.843786	62.1461
CG45263	melsec	r	0.83917	62.1461
CG45263	melsim	rho	0.901703	62.1461
CG45263	melsim	r	0.851025	62.1461
CG45263	simsec	rho	0.868032	62.1461
CG45263	simsec	r	0.930424	62.1461
CG4577	melsec	rho	0.845792	40.3178
CG4577	melsec	r	0.948744	40.3178
CG4577	melsim	rho	0.813938	40.3178
CG4577	melsim	r	0.949308	40.3178
CG4577	simsec	rho	0.836987	40.3178
CG4577	simsec	r	0.91839	40.3178
CG4678	melsec	rho	0.748777	21.429
CG4678	melsec	r	0.728947	21.429
CG4678	melsim	rho	0.772606	21.429
CG4678	melsim	r	0.777276	21.429
CG4678	simsec	rho	0.783702	21.429
CG4678	simsec	r	0.788649	21.429
CG6006	melsec	rho	0.848193	15.0625
CG6006	melsec	r	0.952333	15.0625
CG6006	melsim	rho	0.784172	15.0625
CG6006	melsim	r	0.968803	15.0625
CG6006	simsec	rho	0.824227	15.0625
CG6006	simsec	r	0.973134	15.0625
CG6154	melsec	rho	0.707375	17.4823
CG6154	melsec	r	0.767177	17.4823
CG6154	melsim	rho	0.749464	17.4823
CG6154	melsim	r	0.851001	17.4823
CG6154	simsec	rho	0.763009	17.4823
CG6154	simsec	r	0.8068	17.4823
CG6329	melsec	rho	0.898607	83.8259
CG6329	melsec	r	0.895316	83.8259
CG6329	melsim	rho	0.867337	83.8259
CG6329	melsim	r	0.882254	83.8259
CG6329	simsec	rho	0.928124	83.8259
CG6329	simsec	r	0.924874	83.8259
CG6959	melsec	rho	0.702919	13.5015
CG6959	melsec	r	0.664033	13.5015
CG6959	melsim	rho	0.731181	13.5015
CG6959	melsim	r	0.75812	13.5015
CG6959	simsec	rho	0.791941	13.5015
CG6959	simsec	r	0.705539	13.5015
CG8861	melsec	rho	0.769371	28.7987
CG8861	melsec	r	0.707346	28.7987
CG8861	melsim	rho	0.819207	28.7987
CG8861	melsim	r	0.794957	28.7987
CG8861	simsec	rho	0.853196	28.7987
CG8861	simsec	r	0.587911	28.7987
CG8910	melsec	rho	0.71994	18.4293
CG8910	melsec	r	0.734293	18.4293
CG8910	melsim	rho	0.751983	18.4293
CG8910	melsim	r	0.660802	18.4293
CG8910	simsec	rho	0.762439	18.4293
CG8910	simsec	r	0.851986	18.4293
CG9932	melsec	rho	0.837105	34.3847
CG9932	melsec	r	0.954799	34.3847
CG9932	melsim	rho	0.919432	34.3847
CG9932	melsim	r	0.964935	34.3847
CG9932	simsec	rho	0.859717	34.3847
CG9932	simsec	r	0.972547	34.3847
COX4	melsec	rho	0.770671	24.1277
COX4	melsec	r	0.799091	24.1277
COX4	melsim	rho	0.830055	24.1277
COX4	melsim	r	0.812981	24.1277
COX4	simsec	rho	0.80084	24.1277
COX4	simsec	r	0.809144	24.1277
Ca-Ma2d	melsec	rho	0.774788	20.1308
Ca-Ma2d	melsec	r	0.908573	20.1308
Ca-Ma2d	melsim	rho	0.71869	20.1308
Ca-Ma2d	melsim	r	0.916552	20.1308
Ca-Ma2d	simsec	rho	0.738867	20.1308
Ca-Ma2d	simsec	r	0.80934	20.1308
Ca-alpha1T	melsec	rho	0.875507	61.1991
Ca-alpha1T	melsec	r	0.887946	61.1991
Ca-alpha1T	melsim	rho	0.90808	61.1991
Ca-alpha1T	melsim	r	0.89303	61.1991
Ca-alpha1T	simsec	rho	0.913096	61.1991
Ca-alpha1T	simsec	r	0.873599	61.1991
Cad87A	melsec	rho	0.770849	25.6345
Cad87A	melsec	r	0.722186	25.6345
Cad87A	melsim	rho	0.803856	25.6345
Cad87A	melsim	r	0.790574	25.6345
Cad87A	simsec	rho	0.750163	25.6345
Cad87A	simsec	r	0.764122	25.6345
CadN	melsec	rho	0.739248	57.9827
CadN	melsec	r	0.811773	57.9827
CadN	melsim	rho	0.796793	57.9827
CadN	melsim	r	0.843369	57.9827
CadN	simsec	rho	0.749682	57.9827
CadN	simsec	r	0.898301	57.9827
CadN2	melsec	rho	0.816481	32.2478
CadN2	melsec	r	0.842465	32.2478
CadN2	melsim	rho	0.843405	32.2478
CadN2	melsim	r	0.860783	32.2478
CadN2	simsec	rho	0.886914	32.2478
CadN2	simsec	r	0.888581	32.2478
Calx	melsec	rho	0.856883	34.5934
Calx	melsec	r	0.879417	34.5934
Calx	melsim	rho	0.862836	34.5934
Calx	melsim	r	0.813364	34.5934
Calx	simsec	rho	0.898525	34.5934
Calx	simsec	r	0.841397	34.5934
Cam	melsec	rho	0.831185	93.9365
Cam	melsec	r	0.803869	93.9365
Cam	melsim	rho	0.816471	93.9365
Cam	melsim	r	0.808595	93.9365
Cam	simsec	rho	0.816972	93.9365
Cam	simsec	r	0.852573	93.9365
Cbp53E	melsec	rho	0.819912	36.2467
Cbp53E	melsec	r	0.925864	36.2467
Cbp53E	melsim	rho	0.795247	36.2467
Cbp53E	melsim	r	0.922302	36.2467
Cbp53E	simsec	rho	0.825547	36.2467
Cbp53E	simsec	r	0.931301	36.2467
Ccn	melsec	rho	0.830434	27.7393
Ccn	melsec	r	0.896865	27.7393
Ccn	melsim	rho	0.866891	27.7393
Ccn	melsim	r	0.877948	27.7393
Ccn	simsec	rho	0.851218	27.7393
Ccn	simsec	r	0.956637	27.7393
ChT	melsec	rho	0.866935	23.6823
ChT	melsec	r	0.869109	23.6823
ChT	melsim	rho	0.862853	23.6823
ChT	melsim	r	0.946965	23.6823
ChT	simsec	rho	0.914267	23.6823
ChT	simsec	r	0.887823	23.6823
Cirl	melsec	rho	0.914847	70.6535
Cirl	melsec	r	0.847244	70.6535
Cirl	melsim	rho	0.886706	70.6535
Cirl	melsim	r	0.851709	70.6535
Cirl	simsec	rho	0.855307	70.6535
Cirl	simsec	r	0.796668	70.6535
Cngl	melsec	rho	0.815312	73.5147
Cngl	melsec	r	0.726636	73.5147
Cngl	melsim	rho	0.80414	73.5147
Cngl	melsim	r	0.694371	73.5147
Cngl	simsec	rho	0.807783	73.5147
Cngl	simsec	r	0.806858	73.5147
Con	melsec	rho	0.847959	51.3534
Con	melsec	r	0.858093	51.3534
Con	melsim	rho	0.906133	51.3534
Con	melsim	r	0.937641	51.3534
Con	simsec	rho	0.872178	51.3534
Con	simsec	r	0.863085	51.3534
Corin	melsec	rho	0.856885	30.5122
Corin	melsec	r	0.882644	30.5122
Corin	melsim	rho	0.819946	30.5122
Corin	melsim	r	0.849009	30.5122
Corin	simsec	rho	0.836049	30.5122
Corin	simsec	r	0.831194	30.5122
Cow	melsec	rho	0.727502	39.6637
Cow	melsec	r	0.874631	39.6637
Cow	melsim	rho	0.774731	39.6637
Cow	melsim	r	0.851421	39.6637
Cow	simsec	rho	0.85612	39.6637
Cow	simsec	r	0.917772	39.6637
Cyt-c-p	melsec	rho	0.789235	27.2377
Cyt-c-p	melsec	r	0.79446	27.2377
Cyt-c-p	melsim	rho	0.733182	27.2377
Cyt-c-p	melsim	r	0.728114	27.2377
Cyt-c-p	simsec	rho	0.762464	27.2377
Cyt-c-p	simsec	r	0.694609	27.2377
DIP-beta	melsec	rho	0.814424	13.4072
DIP-beta	melsec	r	0.902626	13.4072
DIP-beta	melsim	rho	0.834446	13.4072
DIP-beta	melsim	r	0.930857	13.4072
DIP-beta	simsec	rho	0.845383	13.4072
DIP-beta	simsec	r	0.944646	13.4072
DIP-delta	melsec	rho	0.83237	25.2132
DIP-delta	melsec	r	0.912175	25.2132
DIP-delta	melsim	rho	0.884763	25.2132
DIP-delta	melsim	r	0.946264	25.2132
DIP-delta	simsec	rho	0.856122	25.2132
DIP-delta	simsec	r	0.922278	25.2132
DIP-eta	melsec	rho	0.79764	5.20677
DIP-eta	melsec	r	0.913255	5.20677
DIP-eta	melsim	rho	0.78774	5.20677
DIP-eta	melsim	r	0.912336	5.20677
DIP-eta	simsec	rho	0.730056	5.20677
DIP-eta	simsec	r	0.925404	5.20677
DIP-gamma	melsec	rho	0.863636	16.0236
DIP-gamma	melsec	r	0.876275	16.0236
DIP-gamma	melsim	rho	0.842159	16.0236
DIP-gamma	melsim	r	0.870833	16.0236
DIP-gamma	simsec	rho	0.872701	16.0236
DIP-gamma	simsec	r	0.888148	16.0236
DIP-kappa	melsec	rho	0.893605	20.2913
DIP-kappa	melsec	r	0.857923	20.2913
DIP-kappa	melsim	rho	0.89416	20.2913
DIP-kappa	melsim	r	0.855844	20.2913
DIP-kappa	simsec	rho	0.875097	20.2913
DIP-kappa	simsec	r	0.86084	20.2913
DIP-theta	melsec	rho	0.815415	15.2491
DIP-theta	melsec	r	0.897641	15.2491
DIP-theta	melsim	rho	0.811626	15.2491
DIP-theta	melsim	r	0.826627	15.2491
DIP-theta	simsec	rho	0.855298	15.2491
DIP-theta	simsec	r	0.89307	15.2491
DIP-zeta	melsec	rho	0.756105	11.176
DIP-zeta	melsec	r	0.944083	11.176
DIP-zeta	melsim	rho	0.714733	11.176
DIP-zeta	melsim	r	0.921974	11.176
DIP-zeta	simsec	rho	0.724736	11.176
DIP-zeta	simsec	r	0.936182	11.176
Ddc	melsec	rho	0.731519	64.9552
Ddc	melsec	r	0.853559	64.9552
Ddc	melsim	rho	0.728748	64.9552
Ddc	melsim	r	0.86244	64.9552
Ddc	simsec	rho	0.897698	64.9552
Ddc	simsec	r	0.909195	64.9552
Dgk	melsec	rho	0.797304	34.0657
Dgk	melsec	r	0.869331	34.0657
Dgk	melsim	rho	0.837063	34.0657
Dgk	melsim	r	0.903435	34.0657
Dgk	simsec	rho	0.870589	34.0657
Dgk	simsec	r	0.932697	34.0657
Dh31	melsec	rho	0.761941	11.2241
Dh31	melsec	r	0.961172	11.2241
Dh31	melsim	rho	0.734367	11.2241
Dh31	melsim	r	0.982647	11.2241
Dh31	simsec	rho	0.777908	11.2241
Dh31	simsec	r	0.969886	11.2241
Dh31-R	melsec	rho	0.784614	7.01258
Dh31-R	melsec	r	0.815881	7.01258
Dh31-R	melsim	rho	0.741764	7.01258
Dh31-R	melsim	r	0.840682	7.01258
Dh31-R	simsec	rho	0.73801	7.01258
Dh31-R	simsec	r	0.891983	7.01258
Dh44	melsec	rho	0.759624	9.48655
Dh44	melsec	r	0.724001	9.48655
Dh44	melsim	rho	0.784656	9.48655
Dh44	melsim	r	0.816008	9.48655
Dh44	simsec	rho	0.83034	9.48655
Dh44	simsec	r	0.799532	9.48655
Dop1R2	melsec	rho	0.861659	22.2677
Dop1R2	melsec	r	0.937885	22.2677
Dop1R2	melsim	rho	0.900505	22.2677
Dop1R2	melsim	r	0.943938	22.2677
Dop1R2	simsec	rho	0.871752	22.2677
Dop1R2	simsec	r	0.951725	22.2677
Dpp10	melsec	rho	0.810625	40.5606
Dpp10	melsec	r	0.877506	40.5606
Dpp10	melsim	rho	0.743745	40.5606
Dpp10	melsim	r	0.801465	40.5606
Dpp10	simsec	rho	0.860313	40.5606
Dpp10	simsec	r	0.902754	40.5606
Drl-2	melsec	rho	0.833939	14.7916
Drl-2	melsec	r	0.854068	14.7916
Drl-2	melsim	rho	0.779781	14.7916
Drl-2	melsim	r	0.875549	14.7916
Drl-2	simsec	rho	0.887012	14.7916
Drl-2	simsec	r	0.898185	14.7916
Dscam2	melsec	rho	0.861616	80.5474
Dscam2	melsec	r	0.913819	80.5474
Dscam2	melsim	rho	0.937195	80.5474
Dscam2	melsim	r	0.950274	80.5474
Dscam2	simsec	rho	0.888184	80.5474
Dscam2	simsec	r	0.925015	80.5474
Dscam3	melsec	rho	0.816294	24.2019
Dscam3	melsec	r	0.886382	24.2019
Dscam3	melsim	rho	0.904776	24.2019
Dscam3	melsim	r	0.911459	24.2019
Dscam3	simsec	rho	0.885744	24.2019
Dscam3	simsec	r	0.923648	24.2019
Dscam4	melsec	rho	0.82244	42.1196
Dscam4	melsec	r	0.903042	42.1196
Dscam4	melsim	rho	0.862928	42.1196
Dscam4	melsim	r	0.921057	42.1196
Dscam4	simsec	rho	0.845471	42.1196
Dscam4	simsec	r	0.886841	42.1196
Dys	melsec	rho	0.828846	50.003
Dys	melsec	r	0.849167	50.003
Dys	melsim	rho	0.819413	50.003
Dys	melsim	r	0.963533	50.003
Dys	simsec	rho	0.765703	50.003
Dys	simsec	r	0.892071	50.003
Eip63E	melsec	rho	0.784508	59.7664
Eip63E	melsec	r	0.826718	59.7664
Eip63E	melsim	rho	0.817326	59.7664
Eip63E	melsim	r	0.883091	59.7664
Eip63E	simsec	rho	0.741022	59.7664
Eip63E	simsec	r	0.822424	59.7664
Eip63F-1	melsec	rho	0.715916	18.4855
Eip63F-1	melsec	r	0.659818	18.4855
Eip63F-1	melsim	rho	0.727868	18.4855
Eip63F-1	melsim	r	0.757182	18.4855
Eip63F-1	simsec	rho	0.726564	18.4855
Eip63F-1	simsec	r	0.814627	18.4855
Eip78C	melsec	rho	0.721609	26.4231
Eip78C	melsec	r	0.612361	26.4231
Eip78C	melsim	rho	0.7598	26.4231
Eip78C	melsim	r	0.611143	26.4231
Eip78C	simsec	rho	0.783761	26.4231
Eip78C	simsec	r	0.855785	26.4231
Eip93F	melsec	rho	0.950459	40.1613
Eip93F	melsec	r	0.960685	40.1613
Eip93F	melsim	rho	0.952399	40.1613
Eip93F	melsim	r	0.980401	40.1613
Eip93F	simsec	rho	0.954785	40.1613
Eip93F	simsec	r	0.967153	40.1613
Epac	melsec	rho	0.710831	18.6501
Epac	melsec	r	0.708122	18.6501
Epac	melsim	rho	0.731274	18.6501
Epac	melsim	r	0.704741	18.6501
Epac	simsec	rho	0.81674	18.6501
Epac	simsec	r	0.80381	18.6501
Fas1	melsec	rho	0.770176	87.2991
Fas1	melsec	r	0.743618	87.2991
Fas1	melsim	rho	0.717304	87.2991
Fas1	melsim	r	0.699715	87.2991
Fas1	simsec	rho	0.817532	87.2991
Fas1	simsec	r	0.821317	87.2991
Fas2	melsec	rho	0.762064	46.8368
Fas2	melsec	r	0.964934	46.8368
Fas2	melsim	rho	0.743941	46.8368
Fas2	melsim	r	0.937032	46.8368
Fas2	simsec	rho	0.862478	46.8368
Fas2	simsec	r	0.957399	46.8368
Fas3	melsec	rho	0.776095	24.9383
Fas3	melsec	r	0.628091	24.9383
Fas3	melsim	rho	0.782575	24.9383
Fas3	melsim	r	0.802141	24.9383
Fas3	simsec	rho	0.848626	24.9383
Fas3	simsec	r	0.873182	24.9383
Fie	melsec	rho	0.803952	21.11
Fie	melsec	r	0.79489	21.11
Fie	melsim	rho	0.769815	21.11
Fie	melsim	r	0.788689	21.11
Fie	simsec	rho	0.724445	21.11
Fie	simsec	r	0.736928	21.11
Fife	melsec	rho	0.873479	50.5809
Fife	melsec	r	0.868986	50.5809
Fife	melsim	rho	0.885627	50.5809
Fife	melsim	r	0.904468	50.5809
Fife	simsec	rho	0.910647	50.5809
Fife	simsec	r	0.903204	50.5809
Fili	melsec	rho	0.814202	16.453
Fili	melsec	r	0.761645	16.453
Fili	melsim	rho	0.848902	16.453
Fili	melsim	r	0.831206	16.453
Fili	simsec	rho	0.884149	16.453
Fili	simsec	r	0.860208	16.453
Frq1	melsec	rho	0.87296	62.74
Frq1	melsec	r	0.885864	62.74
Frq1	melsim	rho	0.911927	62.74
Frq1	melsim	r	0.898763	62.74
Frq1	simsec	rho	0.898271	62.74
Frq1	simsec	r	0.9189	62.74
Frq2	melsec	rho	0.768843	39.7941
Frq2	melsec	r	0.768812	39.7941
Frq2	melsim	rho	0.810711	39.7941
Frq2	melsim	r	0.768234	39.7941
Frq2	simsec	rho	0.764515	39.7941
Frq2	simsec	r	0.734598	39.7941
Fur1	melsec	rho	0.798732	37.2921
Fur1	melsec	r	0.636887	37.2921
Fur1	melsim	rho	0.813147	37.2921
Fur1	melsim	r	0.822003	37.2921
Fur1	simsec	rho	0.796713	37.2921
Fur1	simsec	r	0.701062	37.2921
GABA-B-R3	melsec	rho	0.759226	9.71729
GABA-B-R3	melsec	r	0.773521	9.71729
GABA-B-R3	melsim	rho	0.802147	9.71729
GABA-B-R3	melsim	r	0.889041	9.71729
GABA-B-R3	simsec	rho	0.73122	9.71729
GABA-B-R3	simsec	r	0.869052	9.71729
GEFmeso	melsec	rho	0.746908	18.7343
GEFmeso	melsec	r	0.781408	18.7343
GEFmeso	melsim	rho	0.760135	18.7343
GEFmeso	melsim	r	0.667475	18.7343
GEFmeso	simsec	rho	0.702346	18.7343
GEFmeso	simsec	r	0.634956	18.7343
Gbeta13F	melsec	rho	0.749848	77.317
Gbeta13F	melsec	r	0.768578	77.317
Gbeta13F	melsim	rho	0.821885	77.317
Gbeta13F	melsim	r	0.832159	77.317
Gbeta13F	simsec	rho	0.701144	77.317
Gbeta13F	simsec	r	0.766007	77.317
Gfrl	melsec	rho	0.785646	56.4598
Gfrl	melsec	r	0.731704	56.4598
Gfrl	melsim	rho	0.842701	56.4598
Gfrl	melsim	r	0.849305	56.4598
Gfrl	simsec	rho	0.872421	56.4598
Gfrl	simsec	r	0.88159	56.4598
Ggamma30A	melsec	rho	0.914761	81.8756
Ggamma30A	melsec	r	0.938058	81.8756
Ggamma30A	melsim	rho	0.928613	81.8756
Ggamma30A	melsim	r	0.929768	81.8756
Ggamma30A	simsec	rho	0.902996	81.8756
Ggamma30A	simsec	r	0.938433	81.8756
GluClalpha	melsec	rho	0.860506	74.9333
GluClalpha	melsec	r	0.871957	74.9333
GluClalpha	melsim	rho	0.885685	74.9333
GluClalpha	melsim	r	0.88558	74.9333
GluClalpha	simsec	rho	0.845747	74.9333
GluClalpha	simsec	r	0.881259	74.9333
GluRIA	melsec	rho	0.838718	26.7461
GluRIA	melsec	r	0.798068	26.7461
GluRIA	melsim	rho	0.838312	26.7461
GluRIA	melsim	r	0.818282	26.7461
GluRIA	simsec	rho	0.85107	26.7461
GluRIA	simsec	r	0.867109	26.7461
GluRIB	melsec	rho	0.914616	53.8133
GluRIB	melsec	r	0.898568	53.8133
GluRIB	melsim	rho	0.902202	53.8133
GluRIB	melsim	r	0.885294	53.8133
GluRIB	simsec	rho	0.902968	53.8133
GluRIB	simsec	r	0.923727	53.8133
Glut4EF	melsec	rho	0.787463	76.41
Glut4EF	melsec	r	0.890212	76.41
Glut4EF	melsim	rho	0.791553	76.41
Glut4EF	melsim	r	0.903079	76.41
Glut4EF	simsec	rho	0.827455	76.41
Glut4EF	simsec	r	0.918025	76.41
Gycbeta100B	melsec	rho	0.831979	27.6109
Gycbeta100B	melsec	r	0.802856	27.6109
Gycbeta100B	melsim	rho	0.83438	27.6109
Gycbeta100B	melsim	r	0.816186	27.6109
Gycbeta100B	simsec	rho	0.838111	27.6109
Gycbeta100B	simsec	r	0.721161	27.6109
Hasp	melsec	rho	0.931873	69.0664
Hasp	melsec	r	0.93739	69.0664
Hasp	melsim	rho	0.913642	69.0664
Hasp	melsim	r	0.908064	69.0664
Hasp	simsec	rho	0.905665	69.0664
Hasp	simsec	r	0.908259	69.0664
Hk	melsec	rho	0.82399	79.3194
Hk	melsec	r	0.79992	79.3194
Hk	melsim	rho	0.755079	79.3194
Hk	melsim	r	0.882662	79.3194
Hk	simsec	rho	0.770476	79.3194
Hk	simsec	r	0.844525	79.3194
Hs3st-A	melsec	rho	0.788544	65.4086
Hs3st-A	melsec	r	0.762722	65.4086
Hs3st-A	melsim	rho	0.809068	65.4086
Hs3st-A	melsim	r	0.766525	65.4086
Hs3st-A	simsec	rho	0.827602	65.4086
Hs3st-A	simsec	r	0.894239	65.4086
Hsp60A	melsec	rho	0.793792	18.3551
Hsp60A	melsec	r	0.779848	18.3551
Hsp60A	melsim	rho	0.82705	18.3551
Hsp60A	melsim	r	0.825171	18.3551
Hsp60A	simsec	rho	0.72466	18.3551
Hsp60A	simsec	r	0.756369	18.3551
IA-2	melsec	rho	0.942769	95.6781
IA-2	melsec	r	0.923308	95.6781
IA-2	melsim	rho	0.949715	95.6781
IA-2	melsim	r	0.957289	95.6781
IA-2	simsec	rho	0.952869	95.6781
IA-2	simsec	r	0.954131	95.6781
Ih	melsec	rho	0.850562	80.114
Ih	melsec	r	0.918593	80.114
Ih	melsim	rho	0.896534	80.114
Ih	melsim	r	0.939369	80.114
Ih	simsec	rho	0.851503	80.114
Ih	simsec	r	0.894926	80.114
Imp	melsec	rho	0.919643	37.1356
Imp	melsec	r	0.949822	37.1356
Imp	melsim	rho	0.939982	37.1356
Imp	melsim	r	0.976145	37.1356
Imp	simsec	rho	0.937614	37.1356
Imp	simsec	r	0.971429	37.1356
InR	melsec	rho	0.72195	32.1977
InR	melsec	r	0.889057	32.1977
InR	melsim	rho	0.761473	32.1977
InR	melsim	r	0.899775	32.1977
InR	simsec	rho	0.832808	32.1977
InR	simsec	r	0.902968	32.1977
Lim1	melsec	rho	0.92867	28.3874
Lim1	melsec	r	0.972529	28.3874
Lim1	melsim	rho	0.909159	28.3874
Lim1	melsim	r	0.968816	28.3874
Lim1	simsec	rho	0.917381	28.3874
Lim1	simsec	r	0.985816	28.3874
LpR1	melsec	rho	0.759215	18.1203
LpR1	melsec	r	0.872044	18.1203
LpR1	melsim	rho	0.801457	18.1203
LpR1	melsim	r	0.890303	18.1203
LpR1	simsec	rho	0.774004	18.1203
LpR1	simsec	r	0.980649	18.1203
MYPT-75D	melsec	rho	0.79546	37.4827
MYPT-75D	melsec	r	0.86524	37.4827
MYPT-75D	melsim	rho	0.800221	37.4827
MYPT-75D	melsim	r	0.913847	37.4827
MYPT-75D	simsec	rho	0.774966	37.4827
MYPT-75D	simsec	r	0.932794	37.4827
Mid1	melsec	rho	0.776916	66.9355
Mid1	melsec	r	0.799157	66.9355
Mid1	melsim	rho	0.797008	66.9355
Mid1	melsim	r	0.857603	66.9355
Mid1	simsec	rho	0.827093	66.9355
Mid1	simsec	r	0.870551	66.9355
Mmp2	melsec	rho	0.889092	37.7696
Mmp2	melsec	r	0.970265	37.7696
Mmp2	melsim	rho	0.850876	37.7696
Mmp2	melsim	r	0.980245	37.7696
Mmp2	simsec	rho	0.90665	37.7696
Mmp2	simsec	r	0.970216	37.7696
Mnn1	melsec	rho	0.768673	59.008
Mnn1	melsec	r	0.769252	59.008
Mnn1	melsim	rho	0.840592	59.008
Mnn1	melsim	r	0.831543	59.008
Mnn1	simsec	rho	0.818121	59.008
Mnn1	simsec	r	0.786513	59.008
Mnr	melsec	rho	0.802199	37.4987
Mnr	melsec	r	0.930443	37.4987
Mnr	melsim	rho	0.806729	37.4987
Mnr	melsim	r	0.946958	37.4987
Mnr	simsec	rho	0.893207	37.4987
Mnr	simsec	r	0.975592	37.4987
Mob2	melsec	rho	0.737105	49.4733
Mob2	melsec	r	0.948133	49.4733
Mob2	melsim	rho	0.775808	49.4733
Mob2	melsim	r	0.895002	49.4733
Mob2	simsec	rho	0.754278	49.4733
Mob2	simsec	r	0.913067	49.4733
Moe	melsec	rho	0.7066	24.9925
Moe	melsec	r	0.744217	24.9925
Moe	melsim	rho	0.709904	24.9925
Moe	melsim	r	0.679994	24.9925
Moe	simsec	rho	0.720284	24.9925
Moe	simsec	r	0.733201	24.9925
NFAT	melsec	rho	0.894955	50.2097
NFAT	melsec	r	0.884667	50.2097
NFAT	melsim	rho	0.898523	50.2097
NFAT	melsim	r	0.916351	50.2097
NFAT	simsec	rho	0.889023	50.2097
NFAT	simsec	r	0.931371	50.2097
NaCP60E	melsec	rho	0.887608	76.1111
NaCP60E	melsec	r	0.90531	76.1111
NaCP60E	melsim	rho	0.910776	76.1111
NaCP60E	melsim	r	0.934767	76.1111
NaCP60E	simsec	rho	0.922432	76.1111
NaCP60E	simsec	r	0.935047	76.1111
Nckx30C	melsec	rho	0.839541	80.6457
Nckx30C	melsec	r	0.871783	80.6457
Nckx30C	melsim	rho	0.869796	80.6457
Nckx30C	melsim	r	0.915362	80.6457
Nckx30C	simsec	rho	0.868794	80.6457
Nckx30C	simsec	r	0.90544	80.6457
Nep1	melsec	rho	0.720379	10.6262
Nep1	melsec	r	0.758226	10.6262
Nep1	melsim	rho	0.791224	10.6262
Nep1	melsim	r	0.934927	10.6262
Nep1	simsec	rho	0.790272	10.6262
Nep1	simsec	r	0.765413	10.6262
NetB	melsec	rho	0.840146	34.469
NetB	melsec	r	0.844847	34.469
NetB	melsim	rho	0.848448	34.469
NetB	melsim	r	0.870471	34.469
NetB	simsec	rho	0.886194	34.469
NetB	simsec	r	0.893761	34.469
Neto	melsec	rho	0.779107	16.1681
Neto	melsec	r	0.905121	16.1681
Neto	melsim	rho	0.801657	16.1681
Neto	melsim	r	0.863005	16.1681
Neto	simsec	rho	0.891748	16.1681
Neto	simsec	r	0.914486	16.1681
Nlg2	melsec	rho	0.732077	46.596
Nlg2	melsec	r	0.747191	46.596
Nlg2	melsim	rho	0.811683	46.596
Nlg2	melsim	r	0.816835	46.596
Nlg2	simsec	rho	0.756216	46.596
Nlg2	simsec	r	0.819604	46.596
Nlg3	melsec	rho	0.853945	66.1911
Nlg3	melsec	r	0.917941	66.1911
Nlg3	melsim	rho	0.895548	66.1911
Nlg3	melsim	r	0.91552	66.1911
Nlg3	simsec	rho	0.833899	66.1911
Nlg3	simsec	r	0.937553	66.1911
Nlg4	melsec	rho	0.834482	35.081
Nlg4	melsec	r	0.849487	35.081
Nlg4	melsim	rho	0.86005	35.081
Nlg4	melsim	r	0.867463	35.081
Nlg4	simsec	rho	0.90181	35.081
Nlg4	simsec	r	0.886298	35.081
Nos	melsec	rho	0.733642	8.52746
Nos	melsec	r	0.937331	8.52746
Nos	melsim	rho	0.758203	8.52746
Nos	melsim	r	0.960633	8.52746
Nos	simsec	rho	0.736433	8.52746
Nos	simsec	r	0.934419	8.52746
Oamb	melsec	rho	0.763749	13.4292
Oamb	melsec	r	0.927255	13.4292
Oamb	melsim	rho	0.769519	13.4292
Oamb	melsim	r	0.930127	13.4292
Oamb	simsec	rho	0.756893	13.4292
Oamb	simsec	r	0.912901	13.4292
Oct-TyrR	melsec	rho	0.766249	16.15
Oct-TyrR	melsec	r	0.859159	16.15
Oct-TyrR	melsim	rho	0.803852	16.15
Oct-TyrR	melsim	r	0.868122	16.15
Oct-TyrR	simsec	rho	0.886135	16.15
Oct-TyrR	simsec	r	0.969993	16.15
Octbeta1R	melsec	rho	0.783158	24.0494
Octbeta1R	melsec	r	0.9213	24.0494
Octbeta1R	melsim	rho	0.849217	24.0494
Octbeta1R	melsim	r	0.958837	24.0494
Octbeta1R	simsec	rho	0.772003	24.0494
Octbeta1R	simsec	r	0.903234	24.0494
Octbeta3R	melsec	rho	0.786485	41.8166
Octbeta3R	melsec	r	0.773541	41.8166
Octbeta3R	melsim	rho	0.843186	41.8166
Octbeta3R	melsim	r	0.752261	41.8166
Octbeta3R	simsec	rho	0.816719	41.8166
Octbeta3R	simsec	r	0.823059	41.8166
Pde11	melsec	rho	0.769516	14.4987
Pde11	melsec	r	0.916507	14.4987
Pde11	melsim	rho	0.809983	14.4987
Pde11	melsim	r	0.938999	14.4987
Pde11	simsec	rho	0.829783	14.4987
Pde11	simsec	r	0.923073	14.4987
Pde1c	melsec	rho	0.79788	67.403
Pde1c	melsec	r	0.848439	67.403
Pde1c	melsim	rho	0.796607	67.403
Pde1c	melsim	r	0.833062	67.403
Pde1c	simsec	rho	0.799163	67.403
Pde1c	simsec	r	0.849656	67.403
Pde6	melsec	rho	0.790611	55.597
Pde6	melsec	r	0.922333	55.597
Pde6	melsim	rho	0.841347	55.597
Pde6	melsim	r	0.886187	55.597
Pde6	simsec	rho	0.837017	55.597
Pde6	simsec	r	0.84933	55.597
Pde8	melsec	rho	0.739357	19.4687
Pde8	melsec	r	0.84391	19.4687
Pde8	melsim	rho	0.821997	19.4687
Pde8	melsim	r	0.923452	19.4687
Pde8	simsec	rho	0.75269	19.4687
Pde8	simsec	r	0.81726	19.4687
Pde9	melsec	rho	0.826652	73.2438
Pde9	melsec	r	0.877427	73.2438
Pde9	melsim	rho	0.829353	73.2438
Pde9	melsim	r	0.879978	73.2438
Pde9	simsec	rho	0.809579	73.2438
Pde9	simsec	r	0.904756	73.2438
Pdfr	melsec	rho	0.71287	14.2298
Pdfr	melsec	r	0.895988	14.2298
Pdfr	melsim	rho	0.722524	14.2298
Pdfr	melsim	r	0.89248	14.2298
Pdfr	simsec	rho	0.832634	14.2298
Pdfr	simsec	r	0.94894	14.2298
Pdp1	melsec	rho	0.877872	93.6977
Pdp1	melsec	r	0.982337	93.6977
Pdp1	melsim	rho	0.872356	93.6977
Pdp1	melsim	r	0.971376	93.6977
Pdp1	simsec	rho	0.897669	93.6977
Pdp1	simsec	r	0.969115	93.6977
Pgant9	melsec	rho	0.790857	28.4215
Pgant9	melsec	r	0.858866	28.4215
Pgant9	melsim	rho	0.820772	28.4215
Pgant9	melsim	r	0.841233	28.4215
Pgant9	simsec	rho	0.836438	28.4215
Pgant9	simsec	r	0.869838	28.4215
Pka-C1	melsec	rho	0.76775	64.7084
Pka-C1	melsec	r	0.958571	64.7084
Pka-C1	melsim	rho	0.77217	64.7084
Pka-C1	melsim	r	0.972368	64.7084
Pka-C1	simsec	rho	0.770926	64.7084
Pka-C1	simsec	r	0.970334	64.7084
Pka-R2	melsec	rho	0.79842	55.904
Pka-R2	melsec	r	0.959662	55.904
Pka-R2	melsim	rho	0.765118	55.904
Pka-R2	melsim	r	0.965088	55.904
Pka-R2	simsec	rho	0.740744	55.904
Pka-R2	simsec	r	0.950432	55.904
Pkc53E	melsec	rho	0.82819	53.9557
Pkc53E	melsec	r	0.897017	53.9557
Pkc53E	melsim	rho	0.844629	53.9557
Pkc53E	melsim	r	0.902588	53.9557
Pkc53E	simsec	rho	0.871471	53.9557
Pkc53E	simsec	r	0.927632	53.9557
Ptp99A	melsec	rho	0.895443	75.5653
Ptp99A	melsec	r	0.874142	75.5653
Ptp99A	melsim	rho	0.884285	75.5653
Ptp99A	melsim	r	0.861947	75.5653
Ptp99A	simsec	rho	0.885117	75.5653
Ptp99A	simsec	r	0.901382	75.5653
Pvf3	melsec	rho	0.804847	38.5562
Pvf3	melsec	r	0.780695	38.5562
Pvf3	melsim	rho	0.847122	38.5562
Pvf3	melsim	r	0.777925	38.5562
Pvf3	simsec	rho	0.804796	38.5562
Pvf3	simsec	r	0.851035	38.5562
RapGAP1	melsec	rho	0.73194	48.2654
RapGAP1	melsec	r	0.90176	48.2654
RapGAP1	melsim	rho	0.77199	48.2654
RapGAP1	melsim	r	0.927203	48.2654
RapGAP1	simsec	rho	0.883199	48.2654
RapGAP1	simsec	r	0.949289	48.2654
Rbfox1	melsec	rho	0.81519	96.7917
Rbfox1	melsec	r	0.905997	96.7917
Rbfox1	melsim	rho	0.868865	96.7917
Rbfox1	melsim	r	0.903481	96.7917
Rbfox1	simsec	rho	0.816758	96.7917
Rbfox1	simsec	r	0.93318	96.7917
Rbp1-like	melsec	rho	0.751553	79.827
Rbp1-like	melsec	r	0.765106	79.827
Rbp1-like	melsim	rho	0.758547	79.827
Rbp1-like	melsim	r	0.783075	79.827
Rbp1-like	simsec	rho	0.726209	79.827
Rbp1-like	simsec	r	0.739047	79.827
Rbp6	melsec	rho	0.955358	90.2245
Rbp6	melsec	r	0.944829	90.2245
Rbp6	melsim	rho	0.946962	90.2245
Rbp6	melsim	r	0.955169	90.2245
Rbp6	simsec	rho	0.951958	90.2245
Rbp6	simsec	r	0.959123	90.2245
Rdl	melsec	rho	0.853818	96.7836
Rdl	melsec	r	0.949929	96.7836
Rdl	melsim	rho	0.869325	96.7836
Rdl	melsim	r	0.93725	96.7836
Rdl	simsec	rho	0.923382	96.7836
Rdl	simsec	r	0.974099	96.7836
Rgk2	melsec	rho	0.879343	14.6512
Rgk2	melsec	r	0.759525	14.6512
Rgk2	melsim	rho	0.876632	14.6512
Rgk2	melsim	r	0.913336	14.6512
Rgk2	simsec	rho	0.881828	14.6512
Rgk2	simsec	r	0.78421	14.6512
Rgk3	melsec	rho	0.852051	22.9499
Rgk3	melsec	r	0.959296	22.9499
Rgk3	melsim	rho	0.832139	22.9499
Rgk3	melsim	r	0.952087	22.9499
Rgk3	simsec	rho	0.908384	22.9499
Rgk3	simsec	r	0.944452	22.9499
RhoGAP71E	melsec	rho	0.792629	57.774
RhoGAP71E	melsec	r	0.779646	57.774
RhoGAP71E	melsim	rho	0.77891	57.774
RhoGAP71E	melsim	r	0.772057	57.774
RhoGAP71E	simsec	rho	0.821295	57.774
RhoGAP71E	simsec	r	0.864946	57.774
Rim	melsec	rho	0.739454	89.6166
Rim	melsec	r	0.827877	89.6166
Rim	melsim	rho	0.803926	89.6166
Rim	melsim	r	0.881377	89.6166
Rim	simsec	rho	0.782041	89.6166
Rim	simsec	r	0.83593	89.6166
RpL23	melsec	rho	0.730163	30.1069
RpL23	melsec	r	0.703772	30.1069
RpL23	melsim	rho	0.75208	30.1069
RpL23	melsim	r	0.725613	30.1069
RpL23	simsec	rho	0.793583	30.1069
RpL23	simsec	r	0.755893	30.1069
RpL37-1	melsec	rho	0.730518	28.1787
RpL37-1	melsec	r	0.708673	28.1787
RpL37-1	melsim	rho	0.72814	28.1787
RpL37-1	melsim	r	0.728277	28.1787
RpL37-1	simsec	rho	0.776097	28.1787
RpL37-1	simsec	r	0.737099	28.1787
RpS2	melsec	rho	0.770354	28.0343
RpS2	melsec	r	0.767648	28.0343
RpS2	melsim	rho	0.781168	28.0343
RpS2	melsim	r	0.786187	28.0343
RpS2	simsec	rho	0.72444	28.0343
RpS2	simsec	r	0.765913	28.0343
Rph	melsec	rho	0.710901	6.23207
Rph	melsec	r	0.735657	6.23207
Rph	melsim	rho	0.797037	6.23207
Rph	melsim	r	0.787091	6.23207
Rph	simsec	rho	0.759938	6.23207
Rph	simsec	r	0.746419	6.23207
SKIP	melsec	rho	0.844043	54.0922
SKIP	melsec	r	0.815644	54.0922
SKIP	melsim	rho	0.868473	54.0922
SKIP	melsim	r	0.841739	54.0922
SKIP	simsec	rho	0.930208	54.0922
SKIP	simsec	r	0.936818	54.0922
SLO2	melsec	rho	0.80271	56.6023
SLO2	melsec	r	0.787648	56.6023
SLO2	melsim	rho	0.842485	56.6023
SLO2	melsim	r	0.874905	56.6023
SLO2	simsec	rho	0.845267	56.6023
SLO2	simsec	r	0.836135	56.6023
SPR	melsec	rho	0.731398	32.6672
SPR	melsec	r	0.625501	32.6672
SPR	melsim	rho	0.797067	32.6672
SPR	melsim	r	0.83622	32.6672
SPR	simsec	rho	0.89189	32.6672
SPR	simsec	r	0.849293	32.6672
Sap47	melsec	rho	0.843783	92.1808
Sap47	melsec	r	0.905493	92.1808
Sap47	melsim	rho	0.888739	92.1808
Sap47	melsim	r	0.90441	92.1808
Sap47	simsec	rho	0.921393	92.1808
Sap47	simsec	r	0.957575	92.1808
Sema2b	melsec	rho	0.88506	35.0388
Sema2b	melsec	r	0.896242	35.0388
Sema2b	melsim	rho	0.923228	35.0388
Sema2b	melsim	r	0.911808	35.0388
Sema2b	simsec	rho	0.937393	35.0388
Sema2b	simsec	r	0.949785	35.0388
Sh	melsec	rho	0.7045	96.6011
Sh	melsec	r	0.748644	96.6011
Sh	melsim	rho	0.789514	96.6011
Sh	melsim	r	0.886445	96.6011
Sh	simsec	rho	0.739689	96.6011
Sh	simsec	r	0.746603	96.6011
Shab	melsec	rho	0.781493	71.2916
Shab	melsec	r	0.913747	71.2916
Shab	melsim	rho	0.863033	71.2916
Shab	melsim	r	0.912075	71.2916
Shab	simsec	rho	0.820735	71.2916
Shab	simsec	r	0.917682	71.2916
Shawl	melsec	rho	0.890826	39.0517
Shawl	melsec	r	0.891775	39.0517
Shawl	melsim	rho	0.866867	39.0517
Shawl	melsim	r	0.895819	39.0517
Shawl	simsec	rho	0.906757	39.0517
Shawl	simsec	r	0.892084	39.0517
Slob	melsec	rho	0.706662	32.2077
Slob	melsec	r	0.79944	32.2077
Slob	melsim	rho	0.748479	32.2077
Slob	melsim	r	0.831676	32.2077
Slob	simsec	rho	0.818463	32.2077
Slob	simsec	r	0.707031	32.2077
Snap25	melsec	rho	0.782862	91.7876
Snap25	melsec	r	0.830473	91.7876
Snap25	melsim	rho	0.776661	91.7876
Snap25	melsim	r	0.774055	91.7876
Snap25	simsec	rho	0.922677	91.7876
Snap25	simsec	r	0.920641	91.7876
SoxN	melsec	rho	0.734712	15.8751
SoxN	melsec	r	0.945643	15.8751
SoxN	melsim	rho	0.784257	15.8751
SoxN	melsim	r	0.962352	15.8751
SoxN	simsec	rho	0.780696	15.8751
SoxN	simsec	r	0.944422	15.8751
Stacl	melsec	rho	0.825559	68.4725
Stacl	melsec	r	0.813162	68.4725
Stacl	melsim	rho	0.847575	68.4725
Stacl	melsim	r	0.861696	68.4725
Stacl	simsec	rho	0.919607	68.4725
Stacl	simsec	r	0.961049	68.4725
Syp	melsec	rho	0.860979	81.041
Syp	melsec	r	0.944361	81.041
Syp	melsim	rho	0.8359	81.041
Syp	melsim	r	0.966771	81.041
Syp	simsec	rho	0.872754	81.041
Syp	simsec	r	0.950404	81.041
Syt1	melsec	rho	0.890544	89.3818
Syt1	melsec	r	0.973866	89.3818
Syt1	melsim	rho	0.903809	89.3818
Syt1	melsim	r	0.969239	89.3818
Syt1	simsec	rho	0.910862	89.3818
Syt1	simsec	r	0.983231	89.3818
Sytbeta	melsec	rho	0.927202	30.7972
Sytbeta	melsec	r	0.888163	30.7972
Sytbeta	melsim	rho	0.926098	30.7972
Sytbeta	melsim	r	0.894775	30.7972
Sytbeta	simsec	rho	0.932637	30.7972
Sytbeta	simsec	r	0.916594	30.7972
Syx1A	melsec	rho	0.771116	80.73
Syx1A	melsec	r	0.750384	80.73
Syx1A	melsim	rho	0.804894	80.73
Syx1A	melsim	r	0.829203	80.73
Syx1A	simsec	rho	0.791522	80.73
Syx1A	simsec	r	0.846291	80.73
TM4SF	melsec	rho	0.791789	39.0598
TM4SF	melsec	r	0.806123	39.0598
TM4SF	melsim	rho	0.818119	39.0598
TM4SF	melsim	r	0.826587	39.0598
TM4SF	simsec	rho	0.824416	39.0598
TM4SF	simsec	r	0.834066	39.0598
Tbh	melsec	rho	0.796875	13.4092
Tbh	melsec	r	0.949742	13.4092
Tbh	melsim	rho	0.796458	13.4092
Tbh	melsim	r	0.963158	13.4092
Tbh	simsec	rho	0.903558	13.4092
Tbh	simsec	r	0.969667	13.4092
Ten-a	melsec	rho	0.892024	96.4506
Ten-a	melsec	r	0.911709	96.4506
Ten-a	melsim	rho	0.893062	96.4506
Ten-a	melsim	r	0.894623	96.4506
Ten-a	simsec	rho	0.905944	96.4506
Ten-a	simsec	r	0.924401	96.4506
Ten-m	melsec	rho	0.857531	33.3654
Ten-m	melsec	r	0.843242	33.3654
Ten-m	melsim	rho	0.831031	33.3654
Ten-m	melsim	r	0.81088	33.3654
Ten-m	simsec	rho	0.865946	33.3654
Ten-m	simsec	r	0.903222	33.3654
Tmtc2	melsec	rho	0.840336	25.145
Tmtc2	melsec	r	0.836397	25.145
Tmtc2	melsim	rho	0.859517	25.145
Tmtc2	melsim	r	0.907511	25.145
Tmtc2	simsec	rho	0.843663	25.145
Tmtc2	simsec	r	0.884262	25.145
Tob	melsec	rho	0.826388	82.8407
Tob	melsec	r	0.851323	82.8407
Tob	melsim	rho	0.798203	82.8407
Tob	melsim	r	0.822004	82.8407
Tob	simsec	rho	0.767913	82.8407
Tob	simsec	r	0.782344	82.8407
Toll-6	melsec	rho	0.876632	39.6577
Toll-6	melsec	r	0.886743	39.6577
Toll-6	melsim	rho	0.820913	39.6577
Toll-6	melsim	r	0.834487	39.6577
Toll-6	simsec	rho	0.85883	39.6577
Toll-6	simsec	r	0.884627	39.6577
Tomosyn	melsec	rho	0.828709	79.488
Tomosyn	melsec	r	0.960204	79.488
Tomosyn	melsim	rho	0.812291	79.488
Tomosyn	melsim	r	0.968537	79.488
Tomosyn	simsec	rho	0.809734	79.488
Tomosyn	simsec	r	0.982337	79.488
Trim9	melsec	rho	0.883682	25.9034
Trim9	melsec	r	0.933988	25.9034
Trim9	melsim	rho	0.918982	25.9034
Trim9	melsim	r	0.89752	25.9034
Trim9	simsec	rho	0.86041	25.9034
Trim9	simsec	r	0.816482	25.9034
TyrR	melsec	rho	0.748321	15.6905
TyrR	melsec	r	0.768575	15.6905
TyrR	melsim	rho	0.766549	15.6905
TyrR	melsim	r	0.75396	15.6905
TyrR	simsec	rho	0.700135	15.6905
TyrR	simsec	r	0.845526	15.6905
Unr	melsec	rho	0.729472	86.7212
Unr	melsec	r	0.700383	86.7212
Unr	melsim	rho	0.780207	86.7212
Unr	melsim	r	0.785345	86.7212
Unr	simsec	rho	0.782157	86.7212
Unr	simsec	r	0.788989	86.7212
VAChT	melsec	rho	0.901787	41.5418
VAChT	melsec	r	0.924978	41.5418
VAChT	melsim	rho	0.904504	41.5418
VAChT	melsim	r	0.946785	41.5418
VAChT	simsec	rho	0.909327	41.5418
VAChT	simsec	r	0.933074	41.5418
VGlut	melsec	rho	0.777208	21.5915
VGlut	melsec	r	0.977727	21.5915
VGlut	melsim	rho	0.799274	21.5915
VGlut	melsim	r	0.989938	21.5915
VGlut	simsec	rho	0.823409	21.5915
VGlut	simsec	r	0.986282	21.5915
X11Lbeta	melsec	rho	0.787847	54.4553
X11Lbeta	melsec	r	0.8513	54.4553
X11Lbeta	melsim	rho	0.802949	54.4553
X11Lbeta	melsim	r	0.853329	54.4553
X11Lbeta	simsec	rho	0.828361	54.4553
X11Lbeta	simsec	r	0.885877	54.4553
ab	melsec	rho	0.921462	43.0928
ab	melsec	r	0.939301	43.0928
ab	melsim	rho	0.913208	43.0928
ab	melsim	r	0.947984	43.0928
ab	simsec	rho	0.901908	43.0928
ab	simsec	r	0.940445	43.0928
amon	melsec	rho	0.833634	43.171
amon	melsec	r	0.871358	43.171
amon	melsim	rho	0.797752	43.171
amon	melsim	r	0.892779	43.171
amon	simsec	rho	0.763779	43.171
amon	simsec	r	0.888974	43.171
aqz	melsec	rho	0.711378	97.6123
aqz	melsec	r	0.70045	97.6123
aqz	melsim	rho	0.781314	97.6123
aqz	melsim	r	0.807481	97.6123
aqz	simsec	rho	0.729481	97.6123
aqz	simsec	r	0.756309	97.6123
aus	melsec	rho	0.773458	78.7797
aus	melsec	r	0.773486	78.7797
aus	melsim	rho	0.77575	78.7797
aus	melsim	r	0.800259	78.7797
aus	simsec	rho	0.768745	78.7797
aus	simsec	r	0.766747	78.7797
bab1	melsec	rho	0.837717	11.1419
bab1	melsec	r	0.893234	11.1419
bab1	melsim	rho	0.810988	11.1419
bab1	melsim	r	0.873112	11.1419
bab1	simsec	rho	0.845921	11.1419
bab1	simsec	r	0.909787	11.1419
bab2	melsec	rho	0.868952	12.9918
bab2	melsec	r	0.844144	12.9918
bab2	melsim	rho	0.839816	12.9918
bab2	melsim	r	0.879832	12.9918
bab2	simsec	rho	0.872744	12.9918
bab2	simsec	r	0.835183	12.9918
beat-IIIb	melsec	rho	0.835669	37.5288
beat-IIIb	melsec	r	0.859587	37.5288
beat-IIIb	melsim	rho	0.873854	37.5288
beat-IIIb	melsim	r	0.896937	37.5288
beat-IIIb	simsec	rho	0.865013	37.5288
beat-IIIb	simsec	r	0.871735	37.5288
beat-IIIc	melsec	rho	0.875269	38.0184
beat-IIIc	melsec	r	0.96516	38.0184
beat-IIIc	melsim	rho	0.881219	38.0184
beat-IIIc	melsim	r	0.968931	38.0184
beat-IIIc	simsec	rho	0.932296	38.0184
beat-IIIc	simsec	r	0.969051	38.0184
beat-IIa	melsec	rho	0.851615	35.727
beat-IIa	melsec	r	0.836582	35.727
beat-IIa	melsim	rho	0.887861	35.727
beat-IIa	melsim	r	0.859399	35.727
beat-IIa	simsec	rho	0.876626	35.727
beat-IIa	simsec	r	0.919111	35.727
beat-IIb	melsec	rho	0.823192	23.0181
beat-IIb	melsec	r	0.770386	23.0181
beat-IIb	melsim	rho	0.870795	23.0181
beat-IIb	melsim	r	0.799285	23.0181
beat-IIb	simsec	rho	0.879815	23.0181
beat-IIb	simsec	r	0.918271	23.0181
beat-IV	melsec	rho	0.751111	13.672
beat-IV	melsec	r	0.827162	13.672
beat-IV	melsim	rho	0.791953	13.672
beat-IV	melsim	r	0.671372	13.672
beat-IV	simsec	rho	0.758877	13.672
beat-IV	simsec	r	0.65492	13.672
beat-Ia	melsec	rho	0.822844	21.0819
beat-Ia	melsec	r	0.740759	21.0819
beat-Ia	melsim	rho	0.865567	21.0819
beat-Ia	melsim	r	0.858015	21.0819
beat-Ia	simsec	rho	0.883509	21.0819
beat-Ia	simsec	r	0.943758	21.0819
beat-Ib	melsec	rho	0.834062	37.3162
beat-Ib	melsec	r	0.881531	37.3162
beat-Ib	melsim	rho	0.891268	37.3162
beat-Ib	melsim	r	0.911773	37.3162
beat-Ib	simsec	rho	0.868536	37.3162
beat-Ib	simsec	r	0.919857	37.3162
beat-Ic	melsec	rho	0.907822	35.5264
beat-Ic	melsec	r	0.932823	35.5264
beat-Ic	melsim	rho	0.911102	35.5264
beat-Ic	melsim	r	0.953993	35.5264
beat-Ic	simsec	rho	0.876302	35.5264
beat-Ic	simsec	r	0.913207	35.5264
beat-VI	melsec	rho	0.862947	29.5853
beat-VI	melsec	r	0.913967	29.5853
beat-VI	melsim	rho	0.875663	29.5853
beat-VI	melsim	r	0.914093	29.5853
beat-VI	simsec	rho	0.911158	29.5853
beat-VI	simsec	r	0.934892	29.5853
beat-VII	melsec	rho	0.905165	30.6106
beat-VII	melsec	r	0.895296	30.6106
beat-VII	melsim	rho	0.869337	30.6106
beat-VII	melsim	r	0.914839	30.6106
beat-VII	simsec	rho	0.869367	30.6106
beat-VII	simsec	r	0.92314	30.6106
beat-Va	melsec	rho	0.905774	16.8804
beat-Va	melsec	r	0.884499	16.8804
beat-Va	melsim	rho	0.836204	16.8804
beat-Va	melsim	r	0.864676	16.8804
beat-Va	simsec	rho	0.832346	16.8804
beat-Va	simsec	r	0.915357	16.8804
beat-Vb	melsec	rho	0.73856	9.83166
beat-Vb	melsec	r	0.836138	9.83166
beat-Vb	melsim	rho	0.761876	9.83166
beat-Vb	melsim	r	0.849497	9.83166
beat-Vb	simsec	rho	0.809534	9.83166
beat-Vb	simsec	r	0.896721	9.83166
beat-Vc	melsec	rho	0.88949	14.5027
beat-Vc	melsec	r	0.895855	14.5027
beat-Vc	melsim	rho	0.856533	14.5027
beat-Vc	melsim	r	0.900313	14.5027
beat-Vc	simsec	rho	0.846012	14.5027
beat-Vc	simsec	r	0.940021	14.5027
bi	melsec	rho	0.754013	21.9828
bi	melsec	r	0.95962	21.9828
bi	melsim	rho	0.790672	21.9828
bi	melsim	r	0.958665	21.9828
bi	simsec	rho	0.731471	21.9828
bi	simsec	r	0.980413	21.9828
blw	melsec	rho	0.817747	34.1239
blw	melsec	r	0.816325	34.1239
blw	melsim	rho	0.834303	34.1239
blw	melsim	r	0.814064	34.1239
blw	simsec	rho	0.79814	34.1239
blw	simsec	r	0.78764	34.1239
bma	melsec	rho	0.849013	35.8876
bma	melsec	r	0.769234	35.8876
bma	melsim	rho	0.90843	35.8876
bma	melsim	r	0.884633	35.8876
bma	simsec	rho	0.877215	35.8876
bma	simsec	r	0.772889	35.8876
bol	melsec	rho	0.878064	79.4258
bol	melsec	r	0.900363	79.4258
bol	melsim	rho	0.870893	79.4258
bol	melsim	r	0.885691	79.4258
bol	simsec	rho	0.87008	79.4258
bol	simsec	r	0.887366	79.4258
br	melsec	rho	0.885651	20.4799
br	melsec	r	0.957568	20.4799
br	melsim	rho	0.873263	20.4799
br	melsim	r	0.961851	20.4799
br	simsec	rho	0.883278	20.4799
br	simsec	r	0.951946	20.4799
brat	melsec	rho	0.862595	55.0272
brat	melsec	r	0.859516	55.0272
brat	melsim	rho	0.82533	55.0272
brat	melsim	r	0.826978	55.0272
brat	simsec	rho	0.807343	55.0272
brat	simsec	r	0.779833	55.0272
brp	melsec	rho	0.794483	79.1107
brp	melsec	r	0.878695	79.1107
brp	melsim	rho	0.816157	79.1107
brp	melsim	r	0.869481	79.1107
brp	simsec	rho	0.787475	79.1107
brp	simsec	r	0.844969	79.1107
bru3	melsec	rho	0.959492	87.4155
bru3	melsec	r	0.933663	87.4155
bru3	melsim	rho	0.981367	87.4155
bru3	melsim	r	0.980529	87.4155
bru3	simsec	rho	0.966575	87.4155
bru3	simsec	r	0.949222	87.4155
caps	melsec	rho	0.818184	33.9092
caps	melsec	r	0.722167	33.9092
caps	melsim	rho	0.802355	33.9092
caps	melsim	r	0.812699	33.9092
caps	simsec	rho	0.859292	33.9092
caps	simsec	r	0.806433	33.9092
capu	melsec	rho	0.73793	48.2534
capu	melsec	r	0.777216	48.2534
capu	melsim	rho	0.784025	48.2534
capu	melsim	r	0.777548	48.2534
capu	simsec	rho	0.76857	48.2534
capu	simsec	r	0.753646	48.2534
chinmo	melsec	rho	0.92783	79.0505
chinmo	melsec	r	0.944774	79.0505
chinmo	melsim	rho	0.876908	79.0505
chinmo	melsim	r	0.895163	79.0505
chinmo	simsec	rho	0.888928	79.0505
chinmo	simsec	r	0.912443	79.0505
cindr	melsec	rho	0.700559	63.8757
cindr	melsec	r	0.649912	63.8757
cindr	melsim	rho	0.817	63.8757
cindr	melsim	r	0.781469	63.8757
cindr	simsec	rho	0.852378	63.8757
cindr	simsec	r	0.844094	63.8757
cora	melsec	rho	0.773441	22.36
cora	melsec	r	0.846659	22.36
cora	melsim	rho	0.787912	22.36
cora	melsim	r	0.824692	22.36
cora	simsec	rho	0.727368	22.36
cora	simsec	r	0.804528	22.36
cpx	melsec	rho	0.909314	90.9689
cpx	melsec	r	0.88153	90.9689
cpx	melsim	rho	0.908031	90.9689
cpx	melsim	r	0.868573	90.9689
cpx	simsec	rho	0.937097	90.9689
cpx	simsec	r	0.950436	90.9689
ct	melsec	rho	0.875666	23.9351
ct	melsec	r	0.991364	23.9351
ct	melsim	rho	0.891569	23.9351
ct	melsim	r	0.976121	23.9351
ct	simsec	rho	0.825447	23.9351
ct	simsec	r	0.976067	23.9351
cv-c	melsec	rho	0.729749	6.96242
cv-c	melsec	r	0.887774	6.96242
cv-c	melsim	rho	0.779836	6.96242
cv-c	melsim	r	0.83092	6.96242
cv-c	simsec	rho	0.744296	6.96242
cv-c	simsec	r	0.874791	6.96242
dac	melsec	rho	0.764669	13.7483
dac	melsec	r	0.956363	13.7483
dac	melsim	rho	0.796912	13.7483
dac	melsim	r	0.976731	13.7483
dac	simsec	rho	0.80176	13.7483
dac	simsec	r	0.955627	13.7483
dally	melsec	rho	0.737484	37.5369
dally	melsec	r	0.941262	37.5369
dally	melsim	rho	0.764044	37.5369
dally	melsim	r	0.927471	37.5369
dally	simsec	rho	0.796847	37.5369
dally	simsec	r	0.962244	37.5369
dati	melsec	rho	0.836435	47.2221
dati	melsec	r	0.804028	47.2221
dati	melsim	rho	0.94552	47.2221
dati	melsim	r	0.953258	47.2221
dati	simsec	rho	0.869859	47.2221
dati	simsec	r	0.821716	47.2221
dnc	melsec	rho	0.772253	94.2776
dnc	melsec	r	0.72949	94.2776
dnc	melsim	rho	0.784949	94.2776
dnc	melsim	r	0.788542	94.2776
dnc	simsec	rho	0.824037	94.2776
dnc	simsec	r	0.888107	94.2776
dpr10	melsec	rho	0.848892	34.9265
dpr10	melsec	r	0.818532	34.9265
dpr10	melsim	rho	0.824099	34.9265
dpr10	melsim	r	0.877724	34.9265
dpr10	simsec	rho	0.833433	34.9265
dpr10	simsec	r	0.851569	34.9265
dpr11	melsec	rho	0.745696	30.749
dpr11	melsec	r	0.815883	30.749
dpr11	melsim	rho	0.763711	30.749
dpr11	melsim	r	0.835266	30.749
dpr11	simsec	rho	0.733769	30.749
dpr11	simsec	r	0.829706	30.749
dpr13	melsec	rho	0.859931	40.8415
dpr13	melsec	r	0.855053	40.8415
dpr13	melsim	rho	0.849681	40.8415
dpr13	melsim	r	0.886363	40.8415
dpr13	simsec	rho	0.906441	40.8415
dpr13	simsec	r	0.90576	40.8415
dpr15	melsec	rho	0.733148	14.3803
dpr15	melsec	r	0.777618	14.3803
dpr15	melsim	rho	0.835999	14.3803
dpr15	melsim	r	0.780382	14.3803
dpr15	simsec	rho	0.725431	14.3803
dpr15	simsec	r	0.752902	14.3803
dpr16	melsec	rho	0.752395	10.3734
dpr16	melsec	r	0.807951	10.3734
dpr16	melsim	rho	0.766256	10.3734
dpr16	melsim	r	0.817207	10.3734
dpr16	simsec	rho	0.744801	10.3734
dpr16	simsec	r	0.804795	10.3734
dpr2	melsec	rho	0.761574	17.6749
dpr2	melsec	r	0.750756	17.6749
dpr2	melsim	rho	0.7505	17.6749
dpr2	melsim	r	0.625187	17.6749
dpr2	simsec	rho	0.733571	17.6749
dpr2	simsec	r	0.771805	17.6749
dpr3	melsec	rho	0.742059	12.5946
dpr3	melsec	r	0.750926	12.5946
dpr3	melsim	rho	0.748643	12.5946
dpr3	melsim	r	0.815564	12.5946
dpr3	simsec	rho	0.778505	12.5946
dpr3	simsec	r	0.813193	12.5946
dpr6	melsec	rho	0.826493	33.851
dpr6	melsec	r	0.821235	33.851
dpr6	melsim	rho	0.876058	33.851
dpr6	melsim	r	0.893269	33.851
dpr6	simsec	rho	0.793795	33.851
dpr6	simsec	r	0.886312	33.851
dpr8	melsec	rho	0.76307	59.1063
dpr8	melsec	r	0.784537	59.1063
dpr8	melsim	rho	0.847408	59.1063
dpr8	melsim	r	0.872403	59.1063
dpr8	simsec	rho	0.890074	59.1063
dpr8	simsec	r	0.867525	59.1063
dpr9	melsec	rho	0.916525	54.4654
dpr9	melsec	r	0.888937	54.4654
dpr9	melsim	rho	0.892014	54.4654
dpr9	melsim	r	0.917327	54.4654
dpr9	simsec	rho	0.881571	54.4654
dpr9	simsec	r	0.843032	54.4654
eIF4EHP	melsec	rho	0.758794	57.4831
eIF4EHP	melsec	r	0.777423	57.4831
eIF4EHP	melsim	rho	0.751295	57.4831
eIF4EHP	melsim	r	0.776019	57.4831
eIF4EHP	simsec	rho	0.839975	57.4831
eIF4EHP	simsec	r	0.84776	57.4831
ed	melsec	rho	0.844865	39.3246
ed	melsec	r	0.905753	39.3246
ed	melsim	rho	0.871711	39.3246
ed	melsim	r	0.890036	39.3246
ed	simsec	rho	0.8628	39.3246
ed	simsec	r	0.890967	39.3246
elav	melsec	rho	0.718854	49.387
elav	melsec	r	0.780334	49.387
elav	melsim	rho	0.738223	49.387
elav	melsim	r	0.783327	49.387
elav	simsec	rho	0.727348	49.387
elav	simsec	r	0.733425	49.387
eys	melsec	rho	0.778729	39.9446
eys	melsec	r	0.821516	39.9446
eys	melsim	rho	0.853014	39.9446
eys	melsim	r	0.908162	39.9446
eys	simsec	rho	0.817741	39.9446
eys	simsec	r	0.881176	39.9446
fax	melsec	rho	0.831834	68.9801
fax	melsec	r	0.831761	68.9801
fax	melsim	rho	0.819691	68.9801
fax	melsim	r	0.836128	68.9801
fax	simsec	rho	0.76269	68.9801
fax	simsec	r	0.796511	68.9801
fend	melsec	rho	0.741272	39.7038
fend	melsec	r	0.777973	39.7038
fend	melsim	rho	0.800201	39.7038
fend	melsim	r	0.85631	39.7038
fend	simsec	rho	0.770808	39.7038
fend	simsec	r	0.720865	39.7038
fred	melsec	rho	0.850491	36.2608
fred	melsec	r	0.798946	36.2608
fred	melsim	rho	0.88275	36.2608
fred	melsim	r	0.891181	36.2608
fred	simsec	rho	0.893688	36.2608
fred	simsec	r	0.865334	36.2608
fru	melsec	rho	0.86762	50.6712
fru	melsec	r	0.983269	50.6712
fru	melsim	rho	0.908374	50.6712
fru	melsim	r	0.976417	50.6712
fru	simsec	rho	0.844717	50.6712
fru	simsec	r	0.975075	50.6712
fz	melsec	rho	0.775342	29.5973
fz	melsec	r	0.787284	29.5973
fz	melsim	rho	0.802993	29.5973
fz	melsim	r	0.782086	29.5973
fz	simsec	rho	0.767247	29.5973
fz	simsec	r	0.770684	29.5973
haf	melsec	rho	0.75586	16.6556
haf	melsec	r	0.918138	16.6556
haf	melsim	rho	0.763444	16.6556
haf	melsim	r	0.955312	16.6556
haf	simsec	rho	0.801301	16.6556
haf	simsec	r	0.945244	16.6556
heca	melsec	rho	0.779208	67.9528
heca	melsec	r	0.907584	67.9528
heca	melsim	rho	0.853769	67.9528
heca	melsim	r	0.745205	67.9528
heca	simsec	rho	0.791101	67.9528
heca	simsec	r	0.729287	67.9528
heph	melsec	rho	0.883481	71.4501
heph	melsec	r	0.963254	71.4501
heph	melsim	rho	0.87594	71.4501
heph	melsim	r	0.867763	71.4501
heph	simsec	rho	0.948698	71.4501
heph	simsec	r	0.832497	71.4501
hig	melsec	rho	0.884546	43.5743
hig	melsec	r	0.61732	43.5743
hig	melsim	rho	0.908028	43.5743
hig	melsim	r	0.86121	43.5743
hig	simsec	rho	0.882051	43.5743
hig	simsec	r	0.770065	43.5743
hth	melsec	rho	0.910519	61.3776
hth	melsec	r	0.988799	61.3776
hth	melsim	rho	0.882002	61.3776
hth	melsim	r	0.986774	61.3776
hth	simsec	rho	0.874821	61.3776
hth	simsec	r	0.98544	61.3776
igl	melsec	rho	0.769588	43.7308
igl	melsec	r	0.695265	43.7308
igl	melsim	rho	0.862896	43.7308
igl	melsim	r	0.834027	43.7308
igl	simsec	rho	0.824332	43.7308
igl	simsec	r	0.836418	43.7308
inaE	melsec	rho	0.83262	58.8194
inaE	melsec	r	0.800984	58.8194
inaE	melsim	rho	0.818261	58.8194
inaE	melsim	r	0.760911	58.8194
inaE	simsec	rho	0.869582	58.8194
inaE	simsec	r	0.785712	58.8194
jdp	melsec	rho	0.901017	58.8575
jdp	melsec	r	0.937259	58.8575
jdp	melsim	rho	0.906921	58.8575
jdp	melsim	r	0.961384	58.8575
jdp	simsec	rho	0.906588	58.8575
jdp	simsec	r	0.933363	58.8575
jeb	melsec	rho	0.866903	63.5045
jeb	melsec	r	0.93056	63.5045
jeb	melsim	rho	0.910186	63.5045
jeb	melsim	r	0.950332	63.5045
jeb	simsec	rho	0.877801	63.5045
jeb	simsec	r	0.927691	63.5045
jim	melsec	rho	0.951811	95.0882
jim	melsec	r	0.94278	95.0882
jim	melsim	rho	0.959746	95.0882
jim	melsim	r	0.957581	95.0882
jim	simsec	rho	0.963626	95.0882
jim	simsec	r	0.971634	95.0882
jus	melsec	rho	0.826399	58.1272
jus	melsec	r	0.894205	58.1272
jus	melsim	rho	0.841744	58.1272
jus	melsim	r	0.882582	58.1272
jus	simsec	rho	0.856638	58.1272
jus	simsec	r	0.880448	58.1272
kairos	melsec	rho	0.783341	28.5339
kairos	melsec	r	0.806233	28.5339
kairos	melsim	rho	0.793705	28.5339
kairos	melsim	r	0.897628	28.5339
kairos	simsec	rho	0.904839	28.5339
kairos	simsec	r	0.895955	28.5339
kcc	melsec	rho	0.865176	66.7068
kcc	melsec	r	0.874236	66.7068
kcc	melsim	rho	0.898541	66.7068
kcc	melsim	r	0.914901	66.7068
kcc	simsec	rho	0.845943	66.7068
kcc	simsec	r	0.858284	66.7068
kek1	melsec	rho	0.847754	48.2835
kek1	melsec	r	0.830309	48.2835
kek1	melsim	rho	0.854376	48.2835
kek1	melsim	r	0.811726	48.2835
kek1	simsec	rho	0.828533	48.2835
kek1	simsec	r	0.831999	48.2835
kek2	melsec	rho	0.862588	46.259
kek2	melsec	r	0.862325	46.259
kek2	melsim	rho	0.894813	46.259
kek2	melsim	r	0.874141	46.259
kek2	simsec	rho	0.897079	46.259
kek2	simsec	r	0.86166	46.259
kek3	melsec	rho	0.838078	27.0451
kek3	melsec	r	0.888221	27.0451
kek3	melsim	rho	0.869094	27.0451
kek3	melsim	r	0.901013	27.0451
kek3	simsec	rho	0.840766	27.0451
kek3	simsec	r	0.832444	27.0451
kek5	melsec	rho	0.73716	34.6676
kek5	melsec	r	0.726605	34.6676
kek5	melsim	rho	0.731071	34.6676
kek5	melsim	r	0.753738	34.6676
kek5	simsec	rho	0.788328	34.6676
kek5	simsec	r	0.845997	34.6676
kirre	melsec	rho	0.802396	57.2363
kirre	melsec	r	0.861328	57.2363
kirre	melsim	rho	0.796215	57.2363
kirre	melsim	r	0.84681	57.2363
kirre	simsec	rho	0.870922	57.2363
kirre	simsec	r	0.938873	57.2363
klg	melsec	rho	0.874642	53.1752
klg	melsec	r	0.89386	53.1752
klg	melsim	rho	0.902996	53.1752
klg	melsim	r	0.888669	53.1752
klg	simsec	rho	0.907744	53.1752
klg	simsec	r	0.909608	53.1752
kug	melsec	rho	0.813329	18.1645
kug	melsec	r	0.907967	18.1645
kug	melsim	rho	0.850635	18.1645
kug	melsim	r	0.935023	18.1645
kug	simsec	rho	0.826057	18.1645
kug	simsec	r	0.91655	18.1645
lola	melsec	rho	0.73148	88.8762
lola	melsec	r	0.828708	88.8762
lola	melsim	rho	0.769478	88.8762
lola	melsim	r	0.836298	88.8762
lola	simsec	rho	0.770183	88.8762
lola	simsec	r	0.895904	88.8762
luna	melsec	rho	0.903816	45.4724
luna	melsec	r	0.867541	45.4724
luna	melsim	rho	0.896478	45.4724
luna	melsim	r	0.875357	45.4724
luna	simsec	rho	0.918467	45.4724
luna	simsec	r	0.912857	45.4724
mAChR-B	melsec	rho	0.774645	15.0485
mAChR-B	melsec	r	0.899252	15.0485
mAChR-B	melsim	rho	0.837617	15.0485
mAChR-B	melsim	r	0.906135	15.0485
mAChR-B	simsec	rho	0.795188	15.0485
mAChR-B	simsec	r	0.922298	15.0485
mGluR	melsec	rho	0.856051	31.2205
mGluR	melsec	r	0.852737	31.2205
mGluR	melsim	rho	0.852152	31.2205
mGluR	melsim	r	0.840715	31.2205
mGluR	simsec	rho	0.842546	31.2205
mGluR	simsec	r	0.836237	31.2205
mamo	melsec	rho	0.913674	54.2487
mamo	melsec	r	0.931507	54.2487
mamo	melsim	rho	0.910637	54.2487
mamo	melsim	r	0.946482	54.2487
mamo	simsec	rho	0.951958	54.2487
mamo	simsec	r	0.971378	54.2487
mbl	melsec	rho	0.942955	61.7007
mbl	melsec	r	0.937178	61.7007
mbl	melsim	rho	0.951596	61.7007
mbl	melsim	r	0.953479	61.7007
mbl	simsec	rho	0.957562	61.7007
mbl	simsec	r	0.942064	61.7007
mgl	melsec	rho	0.787466	44.6959
[truncated: 479 more rows]
