# Supplementary material for: Comparative single-cell transcriptomic atlases of drosophilid brains suggest glial evolution during ecological adaptation
Source: PLoS Biol. 2025 Apr 29;23(4):e3003120. doi: 10.1371/journal.pbio.3003120 (PMC12040179; doi:10.1371/journal.pbio.3003120)
Supplement: S4 Table — The subset encoding predicted/known transcription factors (TFs) (GO:0000981) are shown separately on the second worksheet. (XLSX) [file pbio.3003120.s004.xlsx]

## Sheet: S4_Table_AllGenes
gene	celltype	species	percent_expressed	n_of_highly_expressed_celltype(s)	n_of_gene(s)_with_high_expression_per_celltype
Amph	AST	Dmel	0.936	5	47
Amph	AST	Dsec	0.753	5	47
Amph	AST	Dsim	0.912	5	47
CAH1	AST	Dmel	0.577	2	47
CAH1	AST	Dsec	0.474	2	47
CAH1	AST	Dsim	0.553	2	47
CG15209	AST	Dmel	0.487	2	47
CG15209	AST	Dsec	0.525	2	47
CG15209	AST	Dsim	0.462	2	47
CG1537	AST	Dmel	0.499	1	47
CG1537	AST	Dsec	0.373	1	47
CG1537	AST	Dsim	0.519	1	47
CG1552	AST	Dmel	0.985	3	47
CG1552	AST	Dsec	0.895	3	47
CG1552	AST	Dsim	0.832	3	47
CG31705	AST	Dmel	0.675	1	47
CG31705	AST	Dsec	0.58	1	47
CG31705	AST	Dsim	0.509	1	47
CG42788	AST	Dmel	0.695	14	47
CG42788	AST	Dsec	0.888	14	47
CG42788	AST	Dsim	0.686	14	47
CG43693	AST	Dmel	0.684	1	47
CG43693	AST	Dsec	0.688	1	47
CG43693	AST	Dsim	0.899	1	47
CG4829	AST	Dmel	0.625	4	47
CG4829	AST	Dsec	0.689	4	47
CG4829	AST	Dsim	0.471	4	47
CG5758	AST	Dmel	0.578	5	47
CG5758	AST	Dsec	0.689	5	47
CG5758	AST	Dsim	0.719	5	47
CG7029	AST	Dmel	0.629	9	47
CG7029	AST	Dsec	0.752	9	47
CG7029	AST	Dsim	0.769	9	47
CG7607	AST	Dmel	0.548	2	47
CG7607	AST	Dsec	0.371	2	47
CG7607	AST	Dsim	0.463	2	47
CG8369	AST	Dmel	0.475	2	47
CG8369	AST	Dsec	0.459	2	47
CG8369	AST	Dsim	0.558	2	47
CG9328	AST	Dmel	0.303	12	47
CG9328	AST	Dsec	0.544	12	47
CG9328	AST	Dsim	0.499	12	47
CG9394	AST	Dmel	0.845	1	47
CG9394	AST	Dsec	0.653	1	47
CG9394	AST	Dsim	0.81	1	47
Eaat1	AST	Dmel	0.953	1	47
Eaat1	AST	Dsec	0.867	1	47
Eaat1	AST	Dsim	0.897	1	47
Efa6	AST	Dmel	0.552	13	47
Efa6	AST	Dsec	0.451	13	47
Efa6	AST	Dsim	0.529	13	47
Galphai	AST	Dmel	0.35	2	47
Galphai	AST	Dsec	0.322	2	47
Galphai	AST	Dsim	0.421	2	47
Gat	AST	Dmel	0.857	2	47
Gat	AST	Dsec	0.846	2	47
Gat	AST	Dsim	0.892	2	47
Gs2	AST	Dmel	0.938	3	47
Gs2	AST	Dsec	0.99	3	47
Gs2	AST	Dsim	0.984	3	47
HisT	AST	Dmel	0.678	4	47
HisT	AST	Dsec	0.769	4	47
HisT	AST	Dsim	0.981	4	47
IP3K2	AST	Dmel	0.361	3	47
IP3K2	AST	Dsec	0.636	3	47
IP3K2	AST	Dsim	0.541	3	47
Inx2	AST	Dmel	0.382	1	47
Inx2	AST	Dsec	0.344	1	47
Inx2	AST	Dsim	0.454	1	47
Msr-110	AST	Dmel	0.776	4	47
Msr-110	AST	Dsec	0.582	4	47
Msr-110	AST	Dsim	0.55	4	47
N	AST	Dmel	0.534	4	47
N	AST	Dsec	0.495	4	47
N	AST	Dsim	0.356	4	47
Pdk	AST	Dmel	0.396	1	47
Pdk	AST	Dsec	0.306	1	47
Pdk	AST	Dsim	0.349	1	47
Pkn	AST	Dmel	0.41	10	47
Pkn	AST	Dsec	0.368	10	47
Pkn	AST	Dsim	0.366	10	47
Rh50	AST	Dmel	0.705	1	47
Rh50	AST	Dsec	0.456	1	47
Rh50	AST	Dsim	0.44	1	47
RhoGAP18B	AST	Dmel	0.5	5	47
RhoGAP18B	AST	Dsec	0.388	5	47
RhoGAP18B	AST	Dsim	0.434	5	47
RpL22	AST	Dmel	0.392	1	47
RpL22	AST	Dsec	0.359	1	47
RpL22	AST	Dsim	0.687	1	47
S	AST	Dmel	0.589	4	47
S	AST	Dsec	0.34	4	47
S	AST	Dsim	0.484	4	47
Treh	AST	Dmel	0.684	3	47
Treh	AST	Dsec	0.78	3	47
Treh	AST	Dsim	0.632	3	47
Tsp5D	AST	Dmel	0.753	1	47
Tsp5D	AST	Dsec	0.458	1	47
Tsp5D	AST	Dsim	0.65	1	47
alrm	AST	Dmel	0.805	1	47
alrm	AST	Dsec	0.324	1	47
alrm	AST	Dsim	0.582	1	47
bbc	AST	Dmel	0.414	4	47
bbc	AST	Dsec	0.341	4	47
bbc	AST	Dsim	0.549	4	47
blot	AST	Dmel	0.649	4	47
blot	AST	Dsec	0.998	4	47
blot	AST	Dsim	0.999	4	47
cnc	AST	Dmel	0.315	16	47
cnc	AST	Dsec	0.359	16	47
cnc	AST	Dsim	0.331	16	47
kibra	AST	Dmel	0.435	6	47
kibra	AST	Dsec	0.506	6	47
kibra	AST	Dsim	0.474	6	47
mbc	AST	Dmel	0.414	1	47
mbc	AST	Dsec	0.653	1	47
mbc	AST	Dsim	0.576	1	47
nrv2	AST	Dmel	0.526	3	47
nrv2	AST	Dsec	0.506	3	47
nrv2	AST	Dsim	0.491	3	47
ogre	AST	Dmel	0.737	3	47
ogre	AST	Dsec	0.553	3	47
ogre	AST	Dsim	0.632	3	47
pnt	AST	Dmel	0.713	5	47
pnt	AST	Dsec	0.961	5	47
pnt	AST	Dsim	0.85	5	47
stumps	AST	Dmel	0.492	3	47
stumps	AST	Dsec	0.526	3	47
stumps	AST	Dsim	0.587	3	47
vir-1	AST	Dmel	0.674	3	47
vir-1	AST	Dsec	0.527	3	47
vir-1	AST	Dsim	0.438	3	47
wgn	AST	Dmel	0.372	1	47
wgn	AST	Dsec	0.446	1	47
wgn	AST	Dsim	0.42	1	47
wun	AST	Dmel	0.396	1	47
wun	AST	Dsec	0.385	1	47
wun	AST	Dsim	0.455	1	47
wun2	AST	Dmel	0.359	1	47
wun2	AST	Dsec	0.38	1	47
wun2	AST	Dsim	0.341	1	47
CG13995	Ach_1	Dmel	0.354	6	9
CG13995	Ach_1	Dsec	0.375	6	9
CG13995	Ach_1	Dsim	0.371	6	9
CanB	Ach_1	Dmel	0.435	8	9
CanB	Ach_1	Dsec	0.311	8	9
CanB	Ach_1	Dsim	0.325	8	9
Epac	Ach_1	Dmel	0.329	9	9
Epac	Ach_1	Dsec	0.328	9	9
Epac	Ach_1	Dsim	0.35	9	9
Idit	Ach_1	Dmel	0.372	21	9
Idit	Ach_1	Dsec	0.35	21	9
Idit	Ach_1	Dsim	0.366	21	9
OtopLc	Ach_1	Dmel	0.353	18	9
OtopLc	Ach_1	Dsec	0.432	18	9
OtopLc	Ach_1	Dsim	0.373	18	9
RhoGEF3	Ach_1	Dmel	0.354	12	9
RhoGEF3	Ach_1	Dsec	0.317	12	9
RhoGEF3	Ach_1	Dsim	0.309	12	9
arm	Ach_1	Dmel	0.3	14	9
arm	Ach_1	Dsec	0.312	14	9
arm	Ach_1	Dsim	0.338	14	9
bi	Ach_1	Dmel	0.432	18	9
bi	Ach_1	Dsec	0.421	18	9
bi	Ach_1	Dsim	0.446	18	9
smal	Ach_1	Dmel	0.334	20	9
smal	Ach_1	Dsec	0.305	20	9
smal	Ach_1	Dsim	0.305	20	9
5-HT7	Ach_10	Dmel	0.316	10	22
5-HT7	Ach_10	Dsec	0.387	10	22
5-HT7	Ach_10	Dsim	0.325	10	22
Bx	Ach_10	Dmel	0.785	21	22
Bx	Ach_10	Dsec	0.753	21	22
Bx	Ach_10	Dsim	0.787	21	22
CG14459	Ach_10	Dmel	0.443	17	22
CG14459	Ach_10	Dsec	0.507	17	22
CG14459	Ach_10	Dsim	0.514	17	22
CG1688	Ach_10	Dmel	0.468	10	22
CG1688	Ach_10	Dsec	0.355	10	22
CG1688	Ach_10	Dsim	0.388	10	22
CG31191	Ach_10	Dmel	0.582	15	22
CG31191	Ach_10	Dsec	0.687	15	22
CG31191	Ach_10	Dsim	0.525	15	22
CG32204	Ach_10	Dmel	0.418	16	22
CG32204	Ach_10	Dsec	0.441	16	22
CG32204	Ach_10	Dsim	0.375	16	22
CG42673	Ach_10	Dmel	0.557	14	22
CG42673	Ach_10	Dsec	0.673	14	22
CG42673	Ach_10	Dsim	0.512	14	22
CG8086	Ach_10	Dmel	0.38	1	22
CG8086	Ach_10	Dsec	0.387	1	22
CG8086	Ach_10	Dsim	0.35	1	22
DIP-gamma	Ach_10	Dmel	0.354	5	22
DIP-gamma	Ach_10	Dsec	0.48	5	22
DIP-gamma	Ach_10	Dsim	0.324	5	22
Dh44	Ach_10	Dmel	0.861	10	22
Dh44	Ach_10	Dsec	0.893	10	22
Dh44	Ach_10	Dsim	0.895	10	22
Drl-2	Ach_10	Dmel	0.316	15	22
Drl-2	Ach_10	Dsec	0.398	15	22
Drl-2	Ach_10	Dsim	0.4	15	22
Fis1	Ach_10	Dmel	0.329	3	22
Fis1	Ach_10	Dsec	0.323	3	22
Fis1	Ach_10	Dsim	0.305	3	22
Nep1	Ach_10	Dmel	0.557	15	22
Nep1	Ach_10	Dsec	0.68	15	22
Nep1	Ach_10	Dsim	0.338	15	22
Oct-TyrR	Ach_10	Dmel	0.418	12	22
Oct-TyrR	Ach_10	Dsec	0.32	12	22
Oct-TyrR	Ach_10	Dsim	0.438	12	22
RpL28	Ach_10	Dmel	0.38	19	22
RpL28	Ach_10	Dsec	0.3	19	22
RpL28	Ach_10	Dsim	0.325	19	22
Tbh	Ach_10	Dmel	0.329	11	22
Tbh	Ach_10	Dsec	0.527	11	22
Tbh	Ach_10	Dsim	0.41	11	22
dpr3	Ach_10	Dmel	0.304	5	22
dpr3	Ach_10	Dsec	0.367	5	22
dpr3	Ach_10	Dsim	0.39	5	22
rdo	Ach_10	Dmel	0.316	8	22
rdo	Ach_10	Dsec	0.427	8	22
rdo	Ach_10	Dsim	0.362	8	22
rn	Ach_10	Dmel	0.354	17	22
rn	Ach_10	Dsec	0.42	17	22
rn	Ach_10	Dsim	0.314	17	22
robo2	Ach_10	Dmel	0.43	6	22
robo2	Ach_10	Dsec	0.344	6	22
robo2	Ach_10	Dsim	0.343	6	22
twz	Ach_10	Dmel	0.367	3	22
twz	Ach_10	Dsec	0.32	3	22
twz	Ach_10	Dsim	0.4	3	22
wake	Ach_10	Dmel	0.443	10	22
wake	Ach_10	Dsec	0.323	10	22
wake	Ach_10	Dsim	0.343	10	22
ATP8B	Ach_11	Dmel	0.528	8	49
ATP8B	Ach_11	Dsec	0.523	8	49
ATP8B	Ach_11	Dsim	0.446	8	49
BicD	Ach_11	Dmel	0.321	10	49
BicD	Ach_11	Dsec	0.362	10	49
BicD	Ach_11	Dsim	0.37	10	49
CG12769	Ach_11	Dmel	0.349	4	49
CG12769	Ach_11	Dsec	0.384	4	49
CG12769	Ach_11	Dsim	0.348	4	49
CG15894	Ach_11	Dmel	0.396	14	49
CG15894	Ach_11	Dsec	0.57	14	49
CG15894	Ach_11	Dsim	0.452	14	49
CG17124	Ach_11	Dmel	0.509	7	49
CG17124	Ach_11	Dsec	0.425	7	49
CG17124	Ach_11	Dsim	0.581	7	49
CG3009	Ach_11	Dmel	0.425	8	49
CG3009	Ach_11	Dsec	0.43	8	49
CG3009	Ach_11	Dsim	0.489	8	49
CG32085	Ach_11	Dmel	0.321	9	49
CG32085	Ach_11	Dsec	0.302	9	49
CG32085	Ach_11	Dsim	0.312	9	49
CG34384	Ach_11	Dmel	0.528	21	49
CG34384	Ach_11	Dsec	0.477	21	49
CG34384	Ach_11	Dsim	0.391	21	49
CG3655	Ach_11	Dmel	0.377	13	49
CG3655	Ach_11	Dsec	0.475	13	49
CG3655	Ach_11	Dsim	0.391	13	49
CG42673	Ach_11	Dmel	0.509	14	49
CG42673	Ach_11	Dsec	0.85	14	49
CG42673	Ach_11	Dsim	0.333	14	49
CG43066	Ach_11	Dmel	0.443	21	49
CG43066	Ach_11	Dsec	0.362	21	49
CG43066	Ach_11	Dsim	0.38	21	49
CG43902	Ach_11	Dmel	0.726	21	49
CG43902	Ach_11	Dsec	0.744	21	49
CG43902	Ach_11	Dsim	0.753	21	49
CG5758	Ach_11	Dmel	0.358	5	49
CG5758	Ach_11	Dsec	0.407	5	49
CG5758	Ach_11	Dsim	0.452	5	49
COX4	Ach_11	Dmel	0.425	16	49
COX4	Ach_11	Dsec	0.412	16	49
COX4	Ach_11	Dsim	0.511	16	49
Cipc	Ach_11	Dmel	0.604	17	49
Cipc	Ach_11	Dsec	0.5	17	49
Cipc	Ach_11	Dsim	0.753	17	49
DIP-eta	Ach_11	Dmel	0.67	6	49
DIP-eta	Ach_11	Dsec	0.512	6	49
DIP-eta	Ach_11	Dsim	0.849	6	49
Dop1R2	Ach_11	Dmel	0.434	15	49
Dop1R2	Ach_11	Dsec	0.686	15	49
Dop1R2	Ach_11	Dsim	0.484	15	49
Efa6	Ach_11	Dmel	0.321	13	49
Efa6	Ach_11	Dsec	0.302	13	49
Efa6	Ach_11	Dsim	0.301	13	49
Mbs	Ach_11	Dmel	0.34	21	49
Mbs	Ach_11	Dsec	0.362	21	49
Mbs	Ach_11	Dsim	0.301	21	49
Nadsyn	Ach_11	Dmel	0.425	19	49
Nadsyn	Ach_11	Dsec	0.465	19	49
Nadsyn	Ach_11	Dsim	0.484	19	49
Nup153	Ach_11	Dmel	0.302	8	49
Nup153	Ach_11	Dsec	0.384	8	49
Nup153	Ach_11	Dsim	0.312	8	49
Prps	Ach_11	Dmel	0.34	21	49
Prps	Ach_11	Dsec	0.462	21	49
Prps	Ach_11	Dsim	0.337	21	49
RpL24	Ach_11	Dmel	0.311	14	49
RpL24	Ach_11	Dsec	0.337	14	49
RpL24	Ach_11	Dsim	0.304	14	49
RpL31	Ach_11	Dmel	0.302	17	49
RpL31	Ach_11	Dsec	0.338	17	49
RpL31	Ach_11	Dsim	0.337	17	49
RpL37-1	Ach_11	Dmel	0.358	20	49
RpL37-1	Ach_11	Dsec	0.302	20	49
RpL37-1	Ach_11	Dsim	0.304	20	49
RpL6	Ach_11	Dmel	0.406	20	49
RpL6	Ach_11	Dsec	0.325	20	49
RpL6	Ach_11	Dsim	0.337	20	49
RpS18	Ach_11	Dmel	0.462	14	49
RpS18	Ach_11	Dsec	0.35	14	49
RpS18	Ach_11	Dsim	0.337	14	49
Sox102F	Ach_11	Dmel	0.632	7	49
Sox102F	Ach_11	Dsec	0.628	7	49
Sox102F	Ach_11	Dsim	0.774	7	49
Sulf1	Ach_11	Dmel	0.443	1	49
Sulf1	Ach_11	Dsec	0.407	1	49
Sulf1	Ach_11	Dsim	0.43	1	49
acj6	Ach_11	Dmel	0.934	7	49
acj6	Ach_11	Dsec	0.95	7	49
acj6	Ach_11	Dsim	0.925	7	49
bi	Ach_11	Dmel	0.953	18	49
bi	Ach_11	Dsec	0.95	18	49
bi	Ach_11	Dsim	0.87	18	49
ckn	Ach_11	Dmel	0.377	19	49
ckn	Ach_11	Dsec	0.375	19	49
ckn	Ach_11	Dsim	0.337	19	49
da	Ach_11	Dmel	0.302	12	49
da	Ach_11	Dsec	0.384	12	49
da	Ach_11	Dsim	0.359	12	49
dsd	Ach_11	Dmel	0.349	19	49
dsd	Ach_11	Dsec	0.337	19	49
dsd	Ach_11	Dsim	0.315	19	49
fkh	Ach_11	Dmel	0.538	16	49
fkh	Ach_11	Dsec	0.575	16	49
fkh	Ach_11	Dsim	0.62	16	49
fra	Ach_11	Dmel	0.377	4	49
fra	Ach_11	Dsec	0.384	4	49
fra	Ach_11	Dsim	0.462	4	49
haf	Ach_11	Dmel	0.302	13	49
haf	Ach_11	Dsec	0.453	13	49
haf	Ach_11	Dsim	0.315	13	49
kek6	Ach_11	Dmel	0.434	16	49
kek6	Ach_11	Dsec	0.412	16	49
kek6	Ach_11	Dsim	0.398	16	49
kug	Ach_11	Dmel	0.462	15	49
kug	Ach_11	Dsec	0.488	15	49
kug	Ach_11	Dsim	0.516	15	49
rgn	Ach_11	Dmel	0.547	10	49
rgn	Ach_11	Dsec	0.465	10	49
rgn	Ach_11	Dsim	0.424	10	49
rn	Ach_11	Dmel	0.66	17	49
rn	Ach_11	Dsec	0.588	17	49
rn	Ach_11	Dsim	0.598	17	49
salm	Ach_11	Dmel	0.453	12	49
salm	Ach_11	Dsec	0.64	12	49
salm	Ach_11	Dsim	0.667	12	49
salr	Ach_11	Dmel	0.613	15	49
salr	Ach_11	Dsec	0.628	15	49
salr	Ach_11	Dsim	0.71	15	49
sba	Ach_11	Dmel	0.349	13	49
sba	Ach_11	Dsec	0.651	13	49
sba	Ach_11	Dsim	0.634	13	49
side-V	Ach_11	Dmel	0.491	16	49
side-V	Ach_11	Dsec	0.442	16	49
side-V	Ach_11	Dsim	0.581	16	49
sr	Ach_11	Dmel	0.396	14	49
sr	Ach_11	Dsec	0.488	14	49
sr	Ach_11	Dsim	0.398	14	49
tbc	Ach_11	Dmel	0.415	6	49
tbc	Ach_11	Dsec	0.477	6	49
tbc	Ach_11	Dsim	0.366	6	49
tipE	Ach_11	Dmel	0.358	8	49
tipE	Ach_11	Dsec	0.349	8	49
tipE	Ach_11	Dsim	0.72	8	49
vex	Ach_11	Dmel	0.406	14	49
vex	Ach_11	Dsec	0.36	14	49
vex	Ach_11	Dsim	0.495	14	49
ATPsynbeta	Ach_12	Dmel	0.519	17	71
ATPsynbeta	Ach_12	Dsec	0.322	17	71
ATPsynbeta	Ach_12	Dsim	0.464	17	71
Ac78C	Ach_12	Dmel	0.925	2	71
Ac78C	Ach_12	Dsec	0.54	2	71
Ac78C	Ach_12	Dsim	0.44	2	71
Atg8a	Ach_12	Dmel	0.358	18	71
Atg8a	Ach_12	Dsec	0.391	18	71
Atg8a	Ach_12	Dsim	0.357	18	71
Atx2	Ach_12	Dmel	0.453	7	71
Atx2	Ach_12	Dsec	0.368	7	71
Atx2	Ach_12	Dsim	0.464	7	71
BicD	Ach_12	Dmel	0.594	10	71
BicD	Ach_12	Dsec	0.563	10	71
BicD	Ach_12	Dsim	0.512	10	71
CG11317	Ach_12	Dmel	0.613	2	71
CG11317	Ach_12	Dsec	0.517	2	71
CG11317	Ach_12	Dsim	0.44	2	71
CG13784	Ach_12	Dmel	0.33	19	71
CG13784	Ach_12	Dsec	0.31	19	71
CG13784	Ach_12	Dsim	0.393	19	71
CG13868	Ach_12	Dmel	0.453	8	71
CG13868	Ach_12	Dsec	0.437	8	71
CG13868	Ach_12	Dsim	0.548	8	71
CG14322	Ach_12	Dmel	0.302	5	71
CG14322	Ach_12	Dsec	0.655	5	71
CG14322	Ach_12	Dsim	0.44	5	71
CG14853	Ach_12	Dmel	0.491	3	71
CG14853	Ach_12	Dsec	0.644	3	71
CG14853	Ach_12	Dsim	0.571	3	71
CG1513	Ach_12	Dmel	0.491	1	71
CG1513	Ach_12	Dsec	0.563	1	71
CG1513	Ach_12	Dsim	0.702	1	71
CG15803	Ach_12	Dmel	0.462	2	71
CG15803	Ach_12	Dsec	0.747	2	71
CG15803	Ach_12	Dsim	0.738	2	71
CG17364	Ach_12	Dmel	0.302	4	71
CG17364	Ach_12	Dsec	0.322	4	71
CG17364	Ach_12	Dsim	0.333	4	71
CG1965	Ach_12	Dmel	0.349	3	71
CG1965	Ach_12	Dsec	0.333	3	71
CG1965	Ach_12	Dsim	0.476	3	71
CG2258	Ach_12	Dmel	0.406	3	71
CG2258	Ach_12	Dsec	0.414	3	71
CG2258	Ach_12	Dsim	0.369	3	71
CG3009	Ach_12	Dmel	0.302	8	71
CG3009	Ach_12	Dsec	0.517	8	71
CG3009	Ach_12	Dsim	0.345	8	71
CG3198	Ach_12	Dmel	0.34	15	71
CG3198	Ach_12	Dsec	0.425	15	71
CG3198	Ach_12	Dsim	0.476	15	71
CG32085	Ach_12	Dmel	0.321	9	71
CG32085	Ach_12	Dsec	0.529	9	71
CG32085	Ach_12	Dsim	0.488	9	71
CG32373	Ach_12	Dmel	0.33	18	71
CG32373	Ach_12	Dsec	0.31	18	71
CG32373	Ach_12	Dsim	0.31	18	71
CG32647	Ach_12	Dmel	0.906	19	71
CG32647	Ach_12	Dsec	0.632	19	71
CG32647	Ach_12	Dsim	0.893	19	71
CG33543	Ach_12	Dmel	0.83	14	71
CG33543	Ach_12	Dsec	0.563	14	71
CG33543	Ach_12	Dsim	0.762	14	71
CG34393	Ach_12	Dmel	0.632	11	71
CG34393	Ach_12	Dsec	0.448	11	71
CG34393	Ach_12	Dsim	0.357	11	71
CG3726	Ach_12	Dmel	0.396	14	71
CG3726	Ach_12	Dsec	0.529	14	71
CG3726	Ach_12	Dsim	0.429	14	71
CG3961	Ach_12	Dmel	0.509	5	71
CG3961	Ach_12	Dsec	0.494	5	71
CG3961	Ach_12	Dsim	0.476	5	71
CG4238	Ach_12	Dmel	0.528	17	71
CG4238	Ach_12	Dsec	0.483	17	71
CG4238	Ach_12	Dsim	0.548	17	71
CG42673	Ach_12	Dmel	0.368	14	71
CG42673	Ach_12	Dsec	0.31	14	71
CG42673	Ach_12	Dsim	0.655	14	71
CG43066	Ach_12	Dmel	0.5	21	71
CG43066	Ach_12	Dsec	0.345	21	71
CG43066	Ach_12	Dsim	0.405	21	71
CG43902	Ach_12	Dmel	0.519	21	71
CG43902	Ach_12	Dsec	0.805	21	71
CG43902	Ach_12	Dsim	0.5	21	71
CG4678	Ach_12	Dmel	0.5	10	71
CG4678	Ach_12	Dsec	0.356	10	71
CG4678	Ach_12	Dsim	0.381	10	71
CG6154	Ach_12	Dmel	0.708	2	71
CG6154	Ach_12	Dsec	0.609	2	71
CG6154	Ach_12	Dsim	0.714	2	71
CG9171	Ach_12	Dmel	0.396	8	71
CG9171	Ach_12	Dsec	0.379	8	71
CG9171	Ach_12	Dsim	0.488	8	71
Camta	Ach_12	Dmel	0.755	2	71
Camta	Ach_12	Dsec	0.931	2	71
Camta	Ach_12	Dsim	0.81	2	71
Cipc	Ach_12	Dmel	0.585	17	71
Cipc	Ach_12	Dsec	0.736	17	71
Cipc	Ach_12	Dsim	0.81	17	71
Gycbeta100B	Ach_12	Dmel	0.575	20	71
Gycbeta100B	Ach_12	Dsec	0.333	20	71
Gycbeta100B	Ach_12	Dsim	0.464	20	71
Hs6st	Ach_12	Dmel	0.811	15	71
Hs6st	Ach_12	Dsec	0.391	15	71
Hs6st	Ach_12	Dsim	0.619	15	71
KCNQ	Ach_12	Dmel	0.613	4	71
KCNQ	Ach_12	Dsec	0.471	4	71
KCNQ	Ach_12	Dsim	0.476	4	71
Kr-h1	Ach_12	Dmel	0.406	3	71
Kr-h1	Ach_12	Dsec	0.414	3	71
Kr-h1	Ach_12	Dsim	0.655	3	71
Lim3	Ach_12	Dmel	0.632	6	71
Lim3	Ach_12	Dsec	0.69	6	71
Lim3	Ach_12	Dsim	0.679	6	71
Mur2B	Ach_12	Dmel	0.925	14	71
Mur2B	Ach_12	Dsec	0.575	14	71
Mur2B	Ach_12	Dsim	0.774	14	71
Nadsyn	Ach_12	Dmel	0.453	19	71
Nadsyn	Ach_12	Dsec	0.678	19	71
Nadsyn	Ach_12	Dsim	0.488	19	71
Oamb	Ach_12	Dmel	0.66	9	71
Oamb	Ach_12	Dsec	0.598	9	71
Oamb	Ach_12	Dsim	0.5	9	71
Orp8	Ach_12	Dmel	0.802	8	71
Orp8	Ach_12	Dsec	0.31	8	71
Orp8	Ach_12	Dsim	0.619	8	71
RyR	Ach_12	Dmel	0.632	4	71
RyR	Ach_12	Dsec	0.402	4	71
RyR	Ach_12	Dsim	0.571	4	71
SP2353	Ach_12	Dmel	0.321	19	71
SP2353	Ach_12	Dsec	0.391	19	71
SP2353	Ach_12	Dsim	0.464	19	71
Saf-B	Ach_12	Dmel	0.566	10	71
Saf-B	Ach_12	Dsec	0.425	10	71
Saf-B	Ach_12	Dsim	0.69	10	71
Svil	Ach_12	Dmel	0.443	12	71
Svil	Ach_12	Dsec	0.322	12	71
Svil	Ach_12	Dsim	0.393	12	71
Teh2	Ach_12	Dmel	0.557	19	71
Teh2	Ach_12	Dsec	0.655	19	71
Teh2	Ach_12	Dsim	0.619	19	71
Tmtc1	Ach_12	Dmel	0.594	5	71
Tmtc1	Ach_12	Dsec	0.379	5	71
Tmtc1	Ach_12	Dsim	0.488	5	71
acj6	Ach_12	Dmel	0.934	7	71
acj6	Ach_12	Dsec	0.874	7	71
acj6	Ach_12	Dsim	0.869	7	71
arm	Ach_12	Dmel	0.34	14	71
arm	Ach_12	Dsec	0.391	14	71
arm	Ach_12	Dsim	0.488	14	71
beat-Va	Ach_12	Dmel	0.472	11	71
beat-Va	Ach_12	Dsec	0.529	11	71
beat-Va	Ach_12	Dsim	0.417	11	71
beat-Vc	Ach_12	Dmel	0.66	8	71
beat-Vc	Ach_12	Dsec	0.644	8	71
beat-Vc	Ach_12	Dsim	0.571	8	71
bi	Ach_12	Dmel	0.943	18	71
bi	Ach_12	Dsec	0.862	18	71
bi	Ach_12	Dsim	0.857	18	71
br	Ach_12	Dmel	1	17	71
br	Ach_12	Dsec	1	17	71
br	Ach_12	Dsim	1	17	71
ckn	Ach_12	Dmel	0.538	19	71
ckn	Ach_12	Dsec	0.333	19	71
ckn	Ach_12	Dsim	0.405	19	71
dsd	Ach_12	Dmel	0.321	19	71
dsd	Ach_12	Dsec	0.425	19	71
dsd	Ach_12	Dsim	0.357	19	71
ewg	Ach_12	Dmel	0.453	2	71
ewg	Ach_12	Dsec	0.552	2	71
ewg	Ach_12	Dsim	0.512	2	71
fkh	Ach_12	Dmel	0.566	16	71
fkh	Ach_12	Dsec	0.644	16	71
fkh	Ach_12	Dsim	0.69	16	71
haf	Ach_12	Dmel	0.491	13	71
haf	Ach_12	Dsec	0.402	13	71
haf	Ach_12	Dsim	0.524	13	71
kn	Ach_12	Dmel	0.623	3	71
kn	Ach_12	Dsec	0.69	3	71
kn	Ach_12	Dsim	0.667	3	71
mAChR-B	Ach_12	Dmel	0.594	18	71
mAChR-B	Ach_12	Dsec	0.356	18	71
mAChR-B	Ach_12	Dsim	0.667	18	71
na	Ach_12	Dmel	0.425	2	71
na	Ach_12	Dsec	0.31	2	71
na	Ach_12	Dsim	0.369	2	71
plx	Ach_12	Dmel	0.311	7	71
plx	Ach_12	Dsec	0.368	7	71
plx	Ach_12	Dsim	0.357	7	71
qtc	Ach_12	Dmel	0.349	1	71
qtc	Ach_12	Dsec	0.31	1	71
qtc	Ach_12	Dsim	0.476	1	71
rdo	Ach_12	Dmel	0.415	8	71
rdo	Ach_12	Dsec	0.621	8	71
rdo	Ach_12	Dsim	0.679	8	71
sdk	Ach_12	Dmel	0.604	7	71
sdk	Ach_12	Dsec	0.609	7	71
sdk	Ach_12	Dsim	0.702	7	71
sli	Ach_12	Dmel	0.311	17	71
sli	Ach_12	Dsec	0.333	17	71
sli	Ach_12	Dsim	0.452	17	71
tbc	Ach_12	Dmel	0.387	6	71
tbc	Ach_12	Dsec	0.632	6	71
tbc	Ach_12	Dsim	0.417	6	71
tipE	Ach_12	Dmel	0.755	8	71
tipE	Ach_12	Dsec	0.632	8	71
tipE	Ach_12	Dsim	0.905	8	71
tweek	Ach_12	Dmel	0.453	1	71
tweek	Ach_12	Dsec	0.437	1	71
tweek	Ach_12	Dsim	0.369	1	71
vex	Ach_12	Dmel	0.311	14	71
vex	Ach_12	Dsec	0.425	14	71
vex	Ach_12	Dsim	0.357	14	71
ATPsynF	Ach_13	Dmel	0.537	8	77
ATPsynF	Ach_13	Dsec	0.385	8	77
ATPsynF	Ach_13	Dsim	0.494	8	77
ATPsynG	Ach_13	Dmel	0.317	1	77
ATPsynG	Ach_13	Dsec	0.449	1	77
ATPsynG	Ach_13	Dsim	0.315	1	77
ATPsynbeta	Ach_13	Dmel	0.634	17	77
ATPsynbeta	Ach_13	Dsec	0.346	17	77
ATPsynbeta	Ach_13	Dsim	0.629	17	77
Atg1	Ach_13	Dmel	0.341	11	77
Atg1	Ach_13	Dsec	0.308	11	77
Atg1	Ach_13	Dsim	0.315	11	77
Atg8a	Ach_13	Dmel	0.378	18	77
Atg8a	Ach_13	Dsec	0.333	18	77
Atg8a	Ach_13	Dsim	0.404	18	77
Atx2	Ach_13	Dmel	0.329	7	77
Atx2	Ach_13	Dsec	0.385	7	77
Atx2	Ach_13	Dsim	0.393	7	77
CARPB	Ach_13	Dmel	0.634	10	77
CARPB	Ach_13	Dsec	0.436	10	77
CARPB	Ach_13	Dsim	0.393	10	77
CG12054	Ach_13	Dmel	0.488	14	77
CG12054	Ach_13	Dsec	0.41	14	77
CG12054	Ach_13	Dsim	0.472	14	77
CG32204	Ach_13	Dmel	0.768	16	77
CG32204	Ach_13	Dsec	0.494	16	77
CG32204	Ach_13	Dsim	0.551	16	77
CG32647	Ach_13	Dmel	0.39	19	77
CG32647	Ach_13	Dsec	0.383	19	77
CG32647	Ach_13	Dsim	0.438	19	77
CG3556	Ach_13	Dmel	0.427	7	77
CG3556	Ach_13	Dsec	0.462	7	77
CG3556	Ach_13	Dsim	0.438	7	77
CG3961	Ach_13	Dmel	0.415	5	77
CG3961	Ach_13	Dsec	0.346	5	77
CG3961	Ach_13	Dsim	0.326	5	77
CG43066	Ach_13	Dmel	0.634	21	77
CG43066	Ach_13	Dsec	0.436	21	77
CG43066	Ach_13	Dsim	0.506	21	77
CG4678	Ach_13	Dmel	0.354	10	77
CG4678	Ach_13	Dsec	0.407	10	77
CG4678	Ach_13	Dsim	0.36	10	77
CG6006	Ach_13	Dmel	0.305	15	77
CG6006	Ach_13	Dsec	0.385	15	77
CG6006	Ach_13	Dsim	0.461	15	77
CG6044	Ach_13	Dmel	0.415	19	77
CG6044	Ach_13	Dsec	0.432	19	77
CG6044	Ach_13	Dsim	0.461	19	77
CG6282	Ach_13	Dmel	0.354	11	77
CG6282	Ach_13	Dsec	0.383	11	77
CG6282	Ach_13	Dsim	0.326	11	77
CG8500	Ach_13	Dmel	0.305	10	77
CG8500	Ach_13	Dsec	0.321	10	77
CG8500	Ach_13	Dsim	0.382	10	77
CG9813	Ach_13	Dmel	0.329	14	77
CG9813	Ach_13	Dsec	0.333	14	77
CG9813	Ach_13	Dsim	0.404	14	77
CNBP	Ach_13	Dmel	0.329	2	77
CNBP	Ach_13	Dsec	0.346	2	77
CNBP	Ach_13	Dsim	0.382	2	77
COX4	Ach_13	Dmel	0.427	16	77
COX4	Ach_13	Dsec	0.432	16	77
COX4	Ach_13	Dsim	0.404	16	77
Chchd2	Ach_13	Dmel	0.354	1	77
Chchd2	Ach_13	Dsec	0.359	1	77
Chchd2	Ach_13	Dsim	0.326	1	77
Cipc	Ach_13	Dmel	0.512	17	77
Cipc	Ach_13	Dsec	0.494	17	77
Cipc	Ach_13	Dsim	0.562	17	77
DIP-alpha	Ach_13	Dmel	0.646	3	77
DIP-alpha	Ach_13	Dsec	0.577	3	77
DIP-alpha	Ach_13	Dsim	0.562	3	77
Drat	Ach_13	Dmel	0.402	11	77
Drat	Ach_13	Dsec	0.37	11	77
Drat	Ach_13	Dsim	0.483	11	77
Eip63F-1	Ach_13	Dmel	0.695	16	77
Eip63F-1	Ach_13	Dsec	0.615	16	77
Eip63F-1	Ach_13	Dsim	0.629	16	77
Fie	Ach_13	Dmel	0.415	2	77
Fie	Ach_13	Dsec	0.321	2	77
Fie	Ach_13	Dsim	0.36	2	77
Hr3	Ach_13	Dmel	0.354	5	77
Hr3	Ach_13	Dsec	0.457	5	77
Hr3	Ach_13	Dsim	0.573	5	77
IscU	Ach_13	Dmel	0.598	17	77
IscU	Ach_13	Dsec	0.385	17	77
IscU	Ach_13	Dsim	0.303	17	77
Mpcp2	Ach_13	Dmel	0.439	16	77
Mpcp2	Ach_13	Dsec	0.449	16	77
Mpcp2	Ach_13	Dsim	0.449	16	77
Nup153	Ach_13	Dmel	0.378	8	77
Nup153	Ach_13	Dsec	0.457	8	77
Nup153	Ach_13	Dsim	0.461	8	77
Paip2	Ach_13	Dmel	0.378	7	77
Paip2	Ach_13	Dsec	0.346	7	77
Paip2	Ach_13	Dsim	0.348	7	77
Pdfr	Ach_13	Dmel	0.476	12	77
Pdfr	Ach_13	Dsec	0.642	12	77
Pdfr	Ach_13	Dsim	0.382	12	77
Prp39	Ach_13	Dmel	0.354	21	77
Prp39	Ach_13	Dsec	0.309	21	77
Prp39	Ach_13	Dsim	0.315	21	77
Prps	Ach_13	Dmel	0.378	21	77
Prps	Ach_13	Dsec	0.395	21	77
Prps	Ach_13	Dsim	0.382	21	77
Rack1	Ach_13	Dmel	0.439	6	77
Rack1	Ach_13	Dsec	0.321	6	77
Rack1	Ach_13	Dsim	0.393	6	77
RhoGEF3	Ach_13	Dmel	0.317	12	77
RhoGEF3	Ach_13	Dsec	0.309	12	77
RhoGEF3	Ach_13	Dsim	0.382	12	77
RpL15	Ach_13	Dmel	0.329	13	77
RpL15	Ach_13	Dsec	0.333	13	77
RpL15	Ach_13	Dsim	0.315	13	77
RpL21	Ach_13	Dmel	0.39	14	77
RpL21	Ach_13	Dsec	0.333	14	77
RpL21	Ach_13	Dsim	0.36	14	77
RpL24	Ach_13	Dmel	0.439	14	77
RpL24	Ach_13	Dsec	0.358	14	77
RpL24	Ach_13	Dsim	0.438	14	77
RpL31	Ach_13	Dmel	0.415	17	77
RpL31	Ach_13	Dsec	0.42	17	77
RpL31	Ach_13	Dsim	0.449	17	77
RpL36	Ach_13	Dmel	0.427	15	77
RpL36	Ach_13	Dsec	0.309	15	77
RpL36	Ach_13	Dsim	0.438	15	77
RpL37-1	Ach_13	Dmel	0.366	20	77
RpL37-1	Ach_13	Dsec	0.321	20	77
RpL37-1	Ach_13	Dsim	0.551	20	77
RpL39	Ach_13	Dmel	0.354	6	77
RpL39	Ach_13	Dsec	0.309	6	77
RpL39	Ach_13	Dsim	0.404	6	77
RpL40	Ach_13	Dmel	0.329	1	77
RpL40	Ach_13	Dsec	0.372	1	77
RpL40	Ach_13	Dsim	0.348	1	77
RpL6	Ach_13	Dmel	0.402	20	77
RpL6	Ach_13	Dsec	0.383	20	77
RpL6	Ach_13	Dsim	0.371	20	77
RpL7A	Ach_13	Dmel	0.354	19	77
RpL7A	Ach_13	Dsec	0.444	19	77
RpL7A	Ach_13	Dsim	0.382	19	77
RpLP0	Ach_13	Dmel	0.305	2	77
RpLP0	Ach_13	Dsec	0.321	2	77
RpLP0	Ach_13	Dsim	0.337	2	77
RpLP1	Ach_13	Dmel	0.341	5	77
RpLP1	Ach_13	Dsec	0.346	5	77
RpLP1	Ach_13	Dsim	0.427	5	77
RpS7	Ach_13	Dmel	0.366	18	77
RpS7	Ach_13	Dsec	0.346	18	77
RpS7	Ach_13	Dsim	0.371	18	77
Rsf1	Ach_13	Dmel	0.305	19	77
Rsf1	Ach_13	Dsec	0.359	19	77
Rsf1	Ach_13	Dsim	0.393	19	77
RunxA	Ach_13	Dmel	0.756	4	77
RunxA	Ach_13	Dsec	0.577	4	77
RunxA	Ach_13	Dsim	0.618	4	77
SP2353	Ach_13	Dmel	0.451	19	77
SP2353	Ach_13	Dsec	0.383	19	77
SP2353	Ach_13	Dsim	0.539	19	77
SelR	Ach_13	Dmel	0.305	7	77
SelR	Ach_13	Dsec	0.449	7	77
SelR	Ach_13	Dsim	0.382	7	77
Sumo	Ach_13	Dmel	0.354	2	77
Sumo	Ach_13	Dsec	0.41	2	77
Sumo	Ach_13	Dsim	0.36	2	77
Sur-8	Ach_13	Dmel	0.317	15	77
Sur-8	Ach_13	Dsec	0.423	15	77
Sur-8	Ach_13	Dsim	0.315	15	77
Teh2	Ach_13	Dmel	0.329	19	77
Teh2	Ach_13	Dsec	0.41	19	77
Teh2	Ach_13	Dsim	0.404	19	77
Tmtc1	Ach_13	Dmel	0.512	5	77
Tmtc1	Ach_13	Dsec	0.309	5	77
Tmtc1	Ach_13	Dsim	0.36	5	77
Trpm	Ach_13	Dmel	0.415	16	77
Trpm	Ach_13	Dsec	0.449	16	77
Trpm	Ach_13	Dsim	0.461	16	77
alpha-Spec	Ach_13	Dmel	0.402	7	77
alpha-Spec	Ach_13	Dsec	0.333	7	77
alpha-Spec	Ach_13	Dsim	0.337	7	77
ari-1	Ach_13	Dmel	0.341	1	77
ari-1	Ach_13	Dsec	0.359	1	77
ari-1	Ach_13	Dsim	0.348	1	77
beta-Spec	Ach_13	Dmel	0.354	5	77
beta-Spec	Ach_13	Dsec	0.333	5	77
beta-Spec	Ach_13	Dsim	0.36	5	77
ckn	Ach_13	Dmel	0.341	19	77
ckn	Ach_13	Dsec	0.41	19	77
ckn	Ach_13	Dsim	0.427	19	77
cnn	Ach_13	Dmel	0.329	9	77
cnn	Ach_13	Dsec	0.481	9	77
cnn	Ach_13	Dsim	0.449	9	77
dac	Ach_13	Dmel	0.451	19	77
dac	Ach_13	Dsec	0.617	19	77
dac	Ach_13	Dsim	0.506	19	77
eIF4H1	Ach_13	Dmel	0.329	5	77
eIF4H1	Ach_13	Dsec	0.346	5	77
eIF4H1	Ach_13	Dsim	0.393	5	77
fuss	Ach_13	Dmel	0.963	1	77
fuss	Ach_13	Dsec	0.654	1	77
fuss	Ach_13	Dsim	0.944	1	77
lolal	Ach_13	Dmel	0.524	20	77
lolal	Ach_13	Dsec	0.372	20	77
lolal	Ach_13	Dsim	0.404	20	77
mab-21	Ach_13	Dmel	0.61	1	77
mab-21	Ach_13	Dsec	0.617	1	77
mab-21	Ach_13	Dsim	0.517	1	77
roh	Ach_13	Dmel	0.354	4	77
roh	Ach_13	Dsec	0.333	4	77
roh	Ach_13	Dsim	0.315	4	77
salr	Ach_13	Dmel	0.451	15	77
salr	Ach_13	Dsec	0.423	15	77
salr	Ach_13	Dsim	0.483	15	77
sv	Ach_13	Dmel	0.793	4	77
sv	Ach_13	Dsec	0.704	4	77
sv	Ach_13	Dsim	0.596	4	77
tipE	Ach_13	Dmel	0.39	8	77
tipE	Ach_13	Dsec	0.37	8	77
tipE	Ach_13	Dsim	0.551	8	77
unc-119	Ach_13	Dmel	0.561	4	77
unc-119	Ach_13	Dsec	0.309	4	77
unc-119	Ach_13	Dsim	0.416	4	77
wake	Ach_13	Dmel	0.415	10	77
wake	Ach_13	Dsec	0.372	10	77
wake	Ach_13	Dsim	0.438	10	77
wwk	Ach_13	Dmel	0.317	6	77
wwk	Ach_13	Dsec	0.346	6	77
wwk	Ach_13	Dsim	0.393	6	77
zld	Ach_13	Dmel	0.585	19	77
zld	Ach_13	Dsec	0.513	19	77
zld	Ach_13	Dsim	0.584	19	77
ATP6AP2	Ach_14	Dmel	0.325	1	43
ATP6AP2	Ach_14	Dsec	0.308	1	43
ATP6AP2	Ach_14	Dsim	0.315	1	43
Atg1	Ach_14	Dmel	0.3	11	43
Atg1	Ach_14	Dsec	0.327	11	43
Atg1	Ach_14	Dsim	0.397	11	43
Atg8a	Ach_14	Dmel	0.333	18	43
Atg8a	Ach_14	Dsec	0.375	18	43
Atg8a	Ach_14	Dsim	0.419	18	43
BicD	Ach_14	Dmel	0.3	10	43
BicD	Ach_14	Dsec	0.327	10	43
BicD	Ach_14	Dsim	0.351	10	43
CG14459	Ach_14	Dmel	0.675	17	43
CG14459	Ach_14	Dsec	0.911	17	43
CG14459	Ach_14	Dsim	0.781	17	43
CG3009	Ach_14	Dmel	0.333	8	43
CG3009	Ach_14	Dsec	0.375	8	43
CG3009	Ach_14	Dsim	0.338	8	43
CG32204	Ach_14	Dmel	0.333	16	43
CG32204	Ach_14	Dsec	0.446	16	43
CG32204	Ach_14	Dsim	0.365	16	43
CG41378	Ach_14	Dmel	0.692	18	43
CG41378	Ach_14	Dsec	0.375	18	43
CG41378	Ach_14	Dsim	0.311	18	43
CG42671	Ach_14	Dmel	0.308	5	43
CG42671	Ach_14	Dsec	0.304	5	43
CG42671	Ach_14	Dsim	0.342	5	43
CG42788	Ach_14	Dmel	0.308	14	43
CG42788	Ach_14	Dsec	0.304	14	43
CG42788	Ach_14	Dsim	0.365	14	43
CG6006	Ach_14	Dmel	0.4	15	43
CG6006	Ach_14	Dsec	0.411	15	43
CG6006	Ach_14	Dsim	0.589	15	43
DIP-eta	Ach_14	Dmel	0.517	6	43
DIP-eta	Ach_14	Dsec	0.357	6	43
DIP-eta	Ach_14	Dsim	0.514	6	43
DIP-kappa	Ach_14	Dmel	0.658	20	43
DIP-kappa	Ach_14	Dsec	0.536	20	43
DIP-kappa	Ach_14	Dsim	0.671	20	43
Dh31	Ach_14	Dmel	0.942	11	43
Dh31	Ach_14	Dsec	0.923	11	43
Dh31	Ach_14	Dsim	0.973	11	43
Dlic	Ach_14	Dmel	0.367	18	43
Dlic	Ach_14	Dsec	0.321	18	43
Dlic	Ach_14	Dsim	0.425	18	43
Drat	Ach_14	Dmel	0.367	11	43
Drat	Ach_14	Dsec	0.304	11	43
Drat	Ach_14	Dsim	0.446	11	43
Drl-2	Ach_14	Dmel	0.375	15	43
Drl-2	Ach_14	Dsec	0.365	15	43
Drl-2	Ach_14	Dsim	0.452	15	43
Idit	Ach_14	Dmel	0.4	21	43
Idit	Ach_14	Dsec	0.357	21	43
Idit	Ach_14	Dsim	0.356	21	43
Lamp1	Ach_14	Dmel	0.3	4	43
Lamp1	Ach_14	Dsec	0.393	4	43
Lamp1	Ach_14	Dsim	0.338	4	43
Nca	Ach_14	Dmel	0.333	6	43
Nca	Ach_14	Dsec	0.464	6	43
Nca	Ach_14	Dsim	0.351	6	43
OtopLc	Ach_14	Dmel	0.342	18	43
OtopLc	Ach_14	Dsec	0.385	18	43
OtopLc	Ach_14	Dsim	0.342	18	43
Paip2	Ach_14	Dmel	0.308	7	43
Paip2	Ach_14	Dsec	0.393	7	43
Paip2	Ach_14	Dsim	0.329	7	43
Pgant2	Ach_14	Dmel	0.567	7	43
Pgant2	Ach_14	Dsec	0.571	7	43
Pgant2	Ach_14	Dsim	0.595	7	43
Prps	Ach_14	Dmel	0.358	21	43
Prps	Ach_14	Dsec	0.404	21	43
Prps	Ach_14	Dsim	0.315	21	43
RhoGDI	Ach_14	Dmel	0.342	13	43
RhoGDI	Ach_14	Dsec	0.375	13	43
RhoGDI	Ach_14	Dsim	0.405	13	43
RpL24	Ach_14	Dmel	0.308	14	43
RpL24	Ach_14	Dsec	0.346	14	43
RpL24	Ach_14	Dsim	0.342	14	43
Septin4	Ach_14	Dmel	0.3	5	43
Septin4	Ach_14	Dsec	0.385	5	43
Septin4	Ach_14	Dsim	0.342	5	43
Set1	Ach_14	Dmel	0.383	8	43
Set1	Ach_14	Dsec	0.625	8	43
Set1	Ach_14	Dsim	0.324	8	43
Slip1	Ach_14	Dmel	0.375	17	43
Slip1	Ach_14	Dsec	0.661	17	43
Slip1	Ach_14	Dsim	0.743	17	43
Sur-8	Ach_14	Dmel	0.358	15	43
Sur-8	Ach_14	Dsec	0.446	15	43
Sur-8	Ach_14	Dsim	0.419	15	43
Taf4	Ach_14	Dmel	0.308	2	43
Taf4	Ach_14	Dsec	0.385	2	43
Taf4	Ach_14	Dsim	0.342	2	43
beat-Vc	Ach_14	Dmel	0.392	8	43
beat-Vc	Ach_14	Dsec	0.5	8	43
beat-Vc	Ach_14	Dsim	0.338	8	43
cnn	Ach_14	Dmel	0.35	9	43
cnn	Ach_14	Dsec	0.393	9	43
cnn	Ach_14	Dsim	0.479	9	43
da	Ach_14	Dmel	0.3	12	43
da	Ach_14	Dsec	0.321	12	43
da	Ach_14	Dsim	0.37	12	43
ens	Ach_14	Dmel	0.317	14	43
ens	Ach_14	Dsec	0.365	14	43
ens	Ach_14	Dsim	0.311	14	43
fkh	Ach_14	Dmel	0.567	16	43
fkh	Ach_14	Dsec	0.577	16	43
fkh	Ach_14	Dsim	0.562	16	43
hep	Ach_14	Dmel	0.325	21	43
hep	Ach_14	Dsec	0.308	21	43
hep	Ach_14	Dsim	0.411	21	43
lolal	Ach_14	Dmel	0.458	20	43
lolal	Ach_14	Dsec	0.346	20	43
lolal	Ach_14	Dsim	0.397	20	43
pxb	Ach_14	Dmel	0.4	9	43
pxb	Ach_14	Dsec	0.518	9	43
pxb	Ach_14	Dsim	0.329	9	43
salr	Ach_14	Dmel	0.317	15	43
salr	Ach_14	Dsec	0.327	15	43
salr	Ach_14	Dsim	0.329	15	43
smal	Ach_14	Dmel	0.45	20	43
smal	Ach_14	Dsec	0.365	20	43
smal	Ach_14	Dsim	0.384	20	43
tacc	Ach_14	Dmel	0.367	6	43
tacc	Ach_14	Dsec	0.346	6	43
tacc	Ach_14	Dsim	0.419	6	43
wake	Ach_14	Dmel	0.325	10	43
wake	Ach_14	Dsec	0.538	10	43
wake	Ach_14	Dsim	0.378	10	43
Atf6	Ach_15	Dmel	0.329	9	56
Atf6	Ach_15	Dsec	0.303	9	56
Atf6	Ach_15	Dsim	0.328	9	56
CARPB	Ach_15	Dmel	0.494	10	56
CARPB	Ach_15	Dsec	0.318	10	56
CARPB	Ach_15	Dsim	0.379	10	56
CG10132	Ach_15	Dmel	0.329	1	56
CG10132	Ach_15	Dsec	0.303	1	56
CG10132	Ach_15	Dsim	0.302	1	56
CG10384	Ach_15	Dmel	0.456	7	56
CG10384	Ach_15	Dsec	0.364	7	56
CG10384	Ach_15	Dsim	0.509	7	56
CG12054	Ach_15	Dmel	0.392	14	56
CG12054	Ach_15	Dsec	0.333	14	56
CG12054	Ach_15	Dsim	0.321	14	56
CG14431	Ach_15	Dmel	0.696	9	56
CG14431	Ach_15	Dsec	0.622	9	56
CG14431	Ach_15	Dsim	0.776	9	56
CG15894	Ach_15	Dmel	0.304	14	56
CG15894	Ach_15	Dsec	0.317	14	56
CG15894	Ach_15	Dsim	0.321	14	56
CG30089	Ach_15	Dmel	0.595	11	56
CG30089	Ach_15	Dsec	0.47	11	56
CG30089	Ach_15	Dsim	0.672	11	56
CG31323	Ach_15	Dmel	0.43	6	56
CG31323	Ach_15	Dsec	0.379	6	56
CG31323	Ach_15	Dsim	0.491	6	56
CG42784	Ach_15	Dmel	0.304	19	56
CG42784	Ach_15	Dsec	0.561	19	56
CG42784	Ach_15	Dsim	0.741	19	56
CG6044	Ach_15	Dmel	0.443	19	56
CG6044	Ach_15	Dsec	0.455	19	56
CG6044	Ach_15	Dsim	0.453	19	56
CG6282	Ach_15	Dmel	0.38	11	56
CG6282	Ach_15	Dsec	0.364	11	56
CG6282	Ach_15	Dsim	0.396	11	56
CG6959	Ach_15	Dmel	0.43	6	56
CG6959	Ach_15	Dsec	0.354	6	56
CG6959	Ach_15	Dsim	0.431	6	56
Ddr	Ach_15	Dmel	0.354	17	56
Ddr	Ach_15	Dsec	0.451	17	56
Ddr	Ach_15	Dsim	0.31	17	56
Dlic	Ach_15	Dmel	0.316	18	56
Dlic	Ach_15	Dsec	0.318	18	56
Dlic	Ach_15	Dsim	0.362	18	56
Drat	Ach_15	Dmel	0.304	11	56
Drat	Ach_15	Dsec	0.366	11	56
Drat	Ach_15	Dsim	0.377	11	56
Eaat2	Ach_15	Dmel	0.646	3	56
Eaat2	Ach_15	Dsec	0.455	3	56
Eaat2	Ach_15	Dsim	0.698	3	56
Efa6	Ach_15	Dmel	0.304	13	56
Efa6	Ach_15	Dsec	0.394	13	56
Efa6	Ach_15	Dsim	0.5	13	56
FoxK	Ach_15	Dmel	0.392	4	56
FoxK	Ach_15	Dsec	0.329	4	56
FoxK	Ach_15	Dsim	0.321	4	56
Gycbeta100B	Ach_15	Dmel	0.646	20	56
Gycbeta100B	Ach_15	Dsec	0.394	20	56
Gycbeta100B	Ach_15	Dsim	0.491	20	56
HUWE1	Ach_15	Dmel	0.342	5	56
HUWE1	Ach_15	Dsec	0.303	5	56
HUWE1	Ach_15	Dsim	0.31	5	56
Hr3	Ach_15	Dmel	0.329	5	56
Hr3	Ach_15	Dsec	0.305	5	56
Hr3	Ach_15	Dsim	0.603	5	56
Idit	Ach_15	Dmel	0.38	21	56
Idit	Ach_15	Dsec	0.439	21	56
Idit	Ach_15	Dsim	0.415	21	56
Kank	Ach_15	Dmel	0.304	2	56
Kank	Ach_15	Dsec	0.305	2	56
Kank	Ach_15	Dsim	0.328	2	56
LRP1	Ach_15	Dmel	0.633	7	56
LRP1	Ach_15	Dsec	0.305	7	56
LRP1	Ach_15	Dsim	0.328	7	56
Nadsyn	Ach_15	Dmel	0.392	19	56
Nadsyn	Ach_15	Dsec	0.402	19	56
Nadsyn	Ach_15	Dsim	0.379	19	56
Nup153	Ach_15	Dmel	0.316	8	56
Nup153	Ach_15	Dsec	0.424	8	56
Nup153	Ach_15	Dsim	0.362	8	56
Octbeta1R	Ach_15	Dmel	0.519	19	56
Octbeta1R	Ach_15	Dsec	0.364	19	56
Octbeta1R	Ach_15	Dsim	0.534	19	56
Prp39	Ach_15	Dmel	0.405	21	56
Prp39	Ach_15	Dsec	0.329	21	56
Prp39	Ach_15	Dsim	0.396	21	56
Prps	Ach_15	Dmel	0.342	21	56
Prps	Ach_15	Dsec	0.424	21	56
Prps	Ach_15	Dsim	0.377	21	56
Rsf1	Ach_15	Dmel	0.342	19	56
Rsf1	Ach_15	Dsec	0.39	19	56
Rsf1	Ach_15	Dsim	0.379	19	56
SP2353	Ach_15	Dmel	0.456	19	56
SP2353	Ach_15	Dsec	0.455	19	56
SP2353	Ach_15	Dsim	0.415	19	56
Septin4	Ach_15	Dmel	0.316	5	56
Septin4	Ach_15	Dsec	0.303	5	56
Septin4	Ach_15	Dsim	0.345	5	56
SiaT	Ach_15	Dmel	0.532	1	56
SiaT	Ach_15	Dsec	0.682	1	56
SiaT	Ach_15	Dsim	0.472	1	56
Sur-8	Ach_15	Dmel	0.38	15	56
Sur-8	Ach_15	Dsec	0.348	15	56
Sur-8	Ach_15	Dsim	0.362	15	56
Teh2	Ach_15	Dmel	0.342	19	56
Teh2	Ach_15	Dsec	0.379	19	56
Teh2	Ach_15	Dsim	0.34	19	56
ara	Ach_15	Dmel	0.595	7	56
ara	Ach_15	Dsec	0.697	7	56
ara	Ach_15	Dsim	0.604	7	56
bab1	Ach_15	Dmel	0.342	6	56
bab1	Ach_15	Dsec	0.303	6	56
bab1	Ach_15	Dsim	0.362	6	56
beat-Ia	Ach_15	Dmel	0.354	13	56
beat-Ia	Ach_15	Dsec	0.318	13	56
beat-Ia	Ach_15	Dsim	0.397	13	56
beta-Spec	Ach_15	Dmel	0.367	5	56
beta-Spec	Ach_15	Dsec	0.305	5	56
beta-Spec	Ach_15	Dsim	0.415	5	56
caup	Ach_15	Dmel	0.62	10	56
caup	Ach_15	Dsec	0.768	10	56
caup	Ach_15	Dsim	0.741	10	56
cno	Ach_15	Dmel	0.329	1	56
cno	Ach_15	Dsec	0.415	1	56
cno	Ach_15	Dsim	0.321	1	56
dpr4	Ach_15	Dmel	0.38	1	56
dpr4	Ach_15	Dsec	0.341	1	56
dpr4	Ach_15	Dsim	0.362	1	56
dsd	Ach_15	Dmel	0.367	19	56
dsd	Ach_15	Dsec	0.348	19	56
dsd	Ach_15	Dsim	0.321	19	56
haf	Ach_15	Dmel	0.43	13	56
haf	Ach_15	Dsec	0.348	13	56
haf	Ach_15	Dsim	0.415	13	56
lolal	Ach_15	Dmel	0.519	20	56
lolal	Ach_15	Dsec	0.409	20	56
lolal	Ach_15	Dsim	0.453	20	56
p120ctn	Ach_15	Dmel	0.481	7	56
p120ctn	Ach_15	Dsec	0.5	7	56
p120ctn	Ach_15	Dsim	0.321	7	56
pho	Ach_15	Dmel	0.405	3	56
pho	Ach_15	Dsec	0.439	3	56
pho	Ach_15	Dsim	0.379	3	56
robo3	Ach_15	Dmel	0.494	8	56
robo3	Ach_15	Dsec	0.427	8	56
robo3	Ach_15	Dsim	0.362	8	56
side-V	Ach_15	Dmel	0.443	16	56
side-V	Ach_15	Dsec	0.424	16	56
side-V	Ach_15	Dsim	0.448	16	56
smal	Ach_15	Dmel	0.38	20	56
smal	Ach_15	Dsec	0.5	20	56
smal	Ach_15	Dsim	0.34	20	56
sns	Ach_15	Dmel	0.304	8	56
sns	Ach_15	Dsec	0.455	8	56
sns	Ach_15	Dsim	0.377	8	56
su(w[a])	Ach_15	Dmel	0.456	6	56
su(w[a])	Ach_15	Dsec	0.379	6	56
su(w[a])	Ach_15	Dsim	0.328	6	56
vvl	Ach_15	Dmel	0.481	20	56
vvl	Ach_15	Dsec	0.5	20	56
vvl	Ach_15	Dsim	0.453	20	56
wake	Ach_15	Dmel	0.43	10	56
wake	Ach_15	Dsec	0.394	10	56
wake	Ach_15	Dsim	0.586	10	56
zld	Ach_15	Dmel	0.304	19	56
zld	Ach_15	Dsec	0.424	19	56
zld	Ach_15	Dsim	0.603	19	56
ATP8B	Ach_16	Dmel	0.667	8	66
ATP8B	Ach_16	Dsec	0.763	8	66
ATP8B	Ach_16	Dsim	0.549	8	66
ATPsynbeta	Ach_16	Dmel	0.486	17	66
ATPsynbeta	Ach_16	Dsec	0.322	17	66
ATPsynbeta	Ach_16	Dsim	0.423	17	66
Atf6	Ach_16	Dmel	0.458	9	66
Atf6	Ach_16	Dsec	0.322	9	66
Atf6	Ach_16	Dsim	0.352	9	66
BicD	Ach_16	Dmel	0.583	10	66
BicD	Ach_16	Dsec	0.561	10	66
BicD	Ach_16	Dsim	0.704	10	66
CG10019	Ach_16	Dmel	0.431	2	66
CG10019	Ach_16	Dsec	0.421	2	66
CG10019	Ach_16	Dsim	0.451	2	66
CG10384	Ach_16	Dmel	0.764	7	66
CG10384	Ach_16	Dsec	0.797	7	66
CG10384	Ach_16	Dsim	0.873	7	66
CG12769	Ach_16	Dmel	0.347	4	66
CG12769	Ach_16	Dsec	0.305	4	66
CG12769	Ach_16	Dsim	0.423	4	66
CG14431	Ach_16	Dmel	0.861	9	66
CG14431	Ach_16	Dsec	0.915	9	66
CG14431	Ach_16	Dsim	0.915	9	66
CG14669	Ach_16	Dmel	0.778	13	66
CG14669	Ach_16	Dsec	0.404	13	66
CG14669	Ach_16	Dsim	0.732	13	66
CG1578	Ach_16	Dmel	0.319	20	66
CG1578	Ach_16	Dsec	0.368	20	66
CG1578	Ach_16	Dsim	0.507	20	66
CG16798	Ach_16	Dmel	0.722	1	66
CG16798	Ach_16	Dsec	0.386	1	66
CG16798	Ach_16	Dsim	0.31	1	66
CG18265	Ach_16	Dmel	0.528	5	66
CG18265	Ach_16	Dsec	0.475	5	66
CG18265	Ach_16	Dsim	0.507	5	66
CG32532	Ach_16	Dmel	0.472	14	66
CG32532	Ach_16	Dsec	0.373	14	66
CG32532	Ach_16	Dsim	0.31	14	66
CG33543	Ach_16	Dmel	0.903	14	66
CG33543	Ach_16	Dsec	0.39	14	66
CG33543	Ach_16	Dsim	0.718	14	66
CG34357	Ach_16	Dmel	0.514	17	66
CG34357	Ach_16	Dsec	0.351	17	66
CG34357	Ach_16	Dsim	0.324	17	66
CG41378	Ach_16	Dmel	0.694	18	66
CG41378	Ach_16	Dsec	0.407	18	66
CG41378	Ach_16	Dsim	0.338	18	66
CG42671	Ach_16	Dmel	0.431	5	66
CG42671	Ach_16	Dsec	0.316	5	66
CG42671	Ach_16	Dsim	0.324	5	66
CG43066	Ach_16	Dmel	0.639	21	66
CG43066	Ach_16	Dsec	0.491	21	66
CG43066	Ach_16	Dsim	0.592	21	66
CG43901	Ach_16	Dmel	0.389	7	66
CG43901	Ach_16	Dsec	0.316	7	66
CG43901	Ach_16	Dsim	0.465	7	66
CG7029	Ach_16	Dmel	0.556	9	66
CG7029	Ach_16	Dsec	0.719	9	66
CG7029	Ach_16	Dsim	0.704	9	66
CG9896	Ach_16	Dmel	0.569	1	66
CG9896	Ach_16	Dsec	0.525	1	66
CG9896	Ach_16	Dsim	0.493	1	66
CenG1A	Ach_16	Dmel	0.861	1	66
CenG1A	Ach_16	Dsec	0.831	1	66
CenG1A	Ach_16	Dsim	0.704	1	66
Cipc	Ach_16	Dmel	0.514	17	66
Cipc	Ach_16	Dsec	0.627	17	66
Cipc	Ach_16	Dsim	0.69	17	66
Cph	Ach_16	Dmel	0.972	15	66
Cph	Ach_16	Dsec	0.982	15	66
Cph	Ach_16	Dsim	0.986	15	66
Dmtn	Ach_16	Dmel	0.542	3	66
Dmtn	Ach_16	Dsec	0.407	3	66
Dmtn	Ach_16	Dsim	0.451	3	66
Dop1R2	Ach_16	Dmel	0.903	15	66
Dop1R2	Ach_16	Dsec	0.932	15	66
Dop1R2	Ach_16	Dsim	0.944	15	66
Drl-2	Ach_16	Dmel	0.319	15	66
Drl-2	Ach_16	Dsec	0.368	15	66
Drl-2	Ach_16	Dsim	0.31	15	66
Ehbp1	Ach_16	Dmel	0.361	4	66
Ehbp1	Ach_16	Dsec	0.458	4	66
Ehbp1	Ach_16	Dsim	0.338	4	66
Epac	Ach_16	Dmel	0.389	9	66
Epac	Ach_16	Dsec	0.632	9	66
Epac	Ach_16	Dsim	0.873	9	66
Hcf	Ach_16	Dmel	0.375	15	66
Hcf	Ach_16	Dsec	0.316	15	66
Hcf	Ach_16	Dsim	0.394	15	66
NAT1	Ach_16	Dmel	0.347	3	66
NAT1	Ach_16	Dsec	0.351	3	66
NAT1	Ach_16	Dsim	0.394	3	66
Octbeta1R	Ach_16	Dmel	0.792	19	66
Octbeta1R	Ach_16	Dsec	0.509	19	66
Octbeta1R	Ach_16	Dsim	0.62	19	66
Pde8	Ach_16	Dmel	0.403	14	66
Pde8	Ach_16	Dsec	0.404	14	66
Pde8	Ach_16	Dsim	0.31	14	66
RhoGDI	Ach_16	Dmel	0.431	13	66
RhoGDI	Ach_16	Dsec	0.339	13	66
RhoGDI	Ach_16	Dsim	0.394	13	66
RpS3A	Ach_16	Dmel	0.306	9	66
RpS3A	Ach_16	Dsec	0.333	9	66
RpS3A	Ach_16	Dsim	0.38	9	66
Sema2a	Ach_16	Dmel	0.389	2	66
Sema2a	Ach_16	Dsec	0.305	2	66
Sema2a	Ach_16	Dsim	0.338	2	66
Septin4	Ach_16	Dmel	0.306	5	66
Septin4	Ach_16	Dsec	0.368	5	66
Septin4	Ach_16	Dsim	0.352	5	66
Set1	Ach_16	Dmel	0.347	8	66
Set1	Ach_16	Dsec	0.492	8	66
Set1	Ach_16	Dsim	0.31	8	66
Sox21a	Ach_16	Dmel	0.472	2	66
Sox21a	Ach_16	Dsec	0.368	2	66
Sox21a	Ach_16	Dsim	0.38	2	66
Src64B	Ach_16	Dmel	0.764	7	66
Src64B	Ach_16	Dsec	0.667	7	66
Src64B	Ach_16	Dsim	0.761	7	66
Sur-8	Ach_16	Dmel	0.417	15	66
Sur-8	Ach_16	Dsec	0.368	15	66
Sur-8	Ach_16	Dsim	0.38	15	66
Trpm	Ach_16	Dmel	0.347	16	66
Trpm	Ach_16	Dsec	0.491	16	66
Trpm	Ach_16	Dsim	0.563	16	66
Yeti	Ach_16	Dmel	0.403	9	66
Yeti	Ach_16	Dsec	0.356	9	66
Yeti	Ach_16	Dsim	0.437	9	66
beat-Va	Ach_16	Dmel	0.569	11	66
beat-Va	Ach_16	Dsec	0.737	11	66
beat-Va	Ach_16	Dsim	0.634	11	66
beat-Vb	Ach_16	Dmel	0.389	3	66
beat-Vb	Ach_16	Dsec	0.339	3	66
beat-Vb	Ach_16	Dsim	0.479	3	66
beat-Vc	Ach_16	Dmel	0.667	8	66
beat-Vc	Ach_16	Dsec	0.644	8	66
beat-Vc	Ach_16	Dsim	0.62	8	66
beta-Spec	Ach_16	Dmel	0.319	5	66
beta-Spec	Ach_16	Dsec	0.322	5	66
beta-Spec	Ach_16	Dsim	0.324	5	66
dac	Ach_16	Dmel	0.792	19	66
dac	Ach_16	Dsec	0.877	19	66
dac	Ach_16	Dsim	0.775	19	66
dsd	Ach_16	Dmel	0.347	19	66
dsd	Ach_16	Dsec	0.356	19	66
dsd	Ach_16	Dsim	0.338	19	66
eIF4H1	Ach_16	Dmel	0.306	5	66
eIF4H1	Ach_16	Dsec	0.333	5	66
eIF4H1	Ach_16	Dsim	0.437	5	66
elB	Ach_16	Dmel	0.472	12	66
elB	Ach_16	Dsec	0.373	12	66
elB	Ach_16	Dsim	0.423	12	66
gprs	Ach_16	Dmel	0.458	21	66
gprs	Ach_16	Dsec	0.39	21	66
gprs	Ach_16	Dsim	0.38	21	66
haf	Ach_16	Dmel	0.458	13	66
haf	Ach_16	Dsec	0.544	13	66
haf	Ach_16	Dsim	0.451	13	66
kek6	Ach_16	Dmel	0.625	16	66
kek6	Ach_16	Dsec	0.684	16	66
kek6	Ach_16	Dsim	0.676	16	66
kug	Ach_16	Dmel	0.514	15	66
kug	Ach_16	Dsec	0.649	15	66
kug	Ach_16	Dsim	0.704	15	66
mAChR-B	Ach_16	Dmel	0.806	18	66
mAChR-B	Ach_16	Dsec	0.898	18	66
mAChR-B	Ach_16	Dsim	0.746	18	66
noc	Ach_16	Dmel	0.306	2	66
noc	Ach_16	Dsec	0.316	2	66
noc	Ach_16	Dsim	0.366	2	66
nuf	Ach_16	Dmel	0.375	5	66
nuf	Ach_16	Dsec	0.368	5	66
nuf	Ach_16	Dsim	0.394	5	66
rdgC	Ach_16	Dmel	0.375	3	66
rdgC	Ach_16	Dsec	0.407	3	66
rdgC	Ach_16	Dsim	0.38	3	66
rgn	Ach_16	Dmel	0.681	10	66
rgn	Ach_16	Dsec	0.807	10	66
rgn	Ach_16	Dsim	0.606	10	66
sdk	Ach_16	Dmel	0.653	7	66
sdk	Ach_16	Dsec	0.593	7	66
sdk	Ach_16	Dsim	0.662	7	66
side-V	Ach_16	Dmel	0.583	16	66
side-V	Ach_16	Dsec	0.561	16	66
side-V	Ach_16	Dsim	0.549	16	66
sina	Ach_16	Dmel	0.347	8	66
sina	Ach_16	Dsec	0.386	8	66
sina	Ach_16	Dsim	0.366	8	66
tnc	Ach_16	Dmel	0.833	5	66
tnc	Ach_16	Dsec	0.737	5	66
tnc	Ach_16	Dsim	0.676	5	66
twz	Ach_16	Dmel	0.972	3	66
twz	Ach_16	Dsec	0.831	3	66
twz	Ach_16	Dsim	0.437	3	66
vex	Ach_16	Dmel	0.417	14	66
vex	Ach_16	Dsec	0.561	14	66
vex	Ach_16	Dsim	0.38	14	66
ATPsynF	Ach_17	Dmel	0.323	8	40
ATPsynF	Ach_17	Dsec	0.306	8	40
ATPsynF	Ach_17	Dsim	0.513	8	40
CG13995	Ach_17	Dmel	0.323	6	40
CG13995	Ach_17	Dsec	0.352	6	40
CG13995	Ach_17	Dsim	0.436	6	40
CG14459	Ach_17	Dmel	0.839	17	40
CG14459	Ach_17	Dsec	0.953	17	40
CG14459	Ach_17	Dsim	0.981	17	40
CG14535	Ach_17	Dmel	0.677	3	40
CG14535	Ach_17	Dsec	0.556	3	40
CG14535	Ach_17	Dsim	0.615	3	40
CG3198	Ach_17	Dmel	0.387	15	40
CG3198	Ach_17	Dsec	0.318	15	40
CG3198	Ach_17	Dsim	0.333	15	40
CG32052	Ach_17	Dmel	0.323	19	40
CG32052	Ach_17	Dsec	0.341	19	40
CG32052	Ach_17	Dsim	0.352	19	40
CG41378	Ach_17	Dmel	0.355	18	40
CG41378	Ach_17	Dsec	0.329	18	40
CG41378	Ach_17	Dsim	0.333	18	40
CG42458	Ach_17	Dmel	0.613	3	40
CG42458	Ach_17	Dsec	0.482	3	40
CG42458	Ach_17	Dsim	0.667	3	40
CG43902	Ach_17	Dmel	0.774	21	40
CG43902	Ach_17	Dsec	0.824	21	40
CG43902	Ach_17	Dsim	0.5	21	40
CG6006	Ach_17	Dmel	0.581	15	40
CG6006	Ach_17	Dsec	0.576	15	40
CG6006	Ach_17	Dsim	0.667	15	40
CG6044	Ach_17	Dmel	0.452	19	40
CG6044	Ach_17	Dsec	0.333	19	40
CG6044	Ach_17	Dsim	0.462	19	40
CG9813	Ach_17	Dmel	0.71	14	40
CG9813	Ach_17	Dsec	0.329	14	40
CG9813	Ach_17	Dsim	0.333	14	40
CanB	Ach_17	Dmel	0.516	8	40
CanB	Ach_17	Dsec	0.353	8	40
CanB	Ach_17	Dsim	0.41	8	40
Dh44	Ach_17	Dmel	0.419	10	40
Dh44	Ach_17	Dsec	0.444	10	40
Dh44	Ach_17	Dsim	0.333	10	40
Ets65A	Ach_17	Dmel	0.677	13	40
Ets65A	Ach_17	Dsec	0.519	13	40
Ets65A	Ach_17	Dsim	0.513	13	40
Fis1	Ach_17	Dmel	0.452	3	40
Fis1	Ach_17	Dsec	0.318	3	40
Fis1	Ach_17	Dsim	0.37	3	40
Grd	Ach_17	Dmel	0.419	1	40
Grd	Ach_17	Dsec	0.519	1	40
Grd	Ach_17	Dsim	0.611	1	40
HmgZ	Ach_17	Dmel	0.355	1	40
HmgZ	Ach_17	Dsec	0.315	1	40
HmgZ	Ach_17	Dsim	0.308	1	40
Hmgcr	Ach_17	Dmel	0.419	1	40
Hmgcr	Ach_17	Dsec	0.471	1	40
Hmgcr	Ach_17	Dsim	0.5	1	40
Moe	Ach_17	Dmel	0.355	8	40
Moe	Ach_17	Dsec	0.389	8	40
Moe	Ach_17	Dsim	0.513	8	40
Nadsyn	Ach_17	Dmel	0.484	19	40
Nadsyn	Ach_17	Dsec	0.333	19	40
Nadsyn	Ach_17	Dsim	0.315	19	40
Optix	Ach_17	Dmel	0.452	10	40
Optix	Ach_17	Dsec	0.494	10	40
Optix	Ach_17	Dsim	0.593	10	40
Paip2	Ach_17	Dmel	0.355	7	40
Paip2	Ach_17	Dsec	0.37	7	40
Paip2	Ach_17	Dsim	0.436	7	40
RpL37-1	Ach_17	Dmel	0.452	20	40
RpL37-1	Ach_17	Dsec	0.426	20	40
RpL37-1	Ach_17	Dsim	0.538	20	40
RpL7A	Ach_17	Dmel	0.419	19	40
RpL7A	Ach_17	Dsec	0.341	19	40
RpL7A	Ach_17	Dsim	0.359	19	40
RpS10b	Ach_17	Dmel	0.355	6	40
RpS10b	Ach_17	Dsec	0.37	6	40
RpS10b	Ach_17	Dsim	0.333	6	40
RpS7	Ach_17	Dmel	0.323	18	40
RpS7	Ach_17	Dsec	0.318	18	40
RpS7	Ach_17	Dsim	0.41	18	40
Rsf1	Ach_17	Dmel	0.323	19	40
Rsf1	Ach_17	Dsec	0.389	19	40
Rsf1	Ach_17	Dsim	0.436	19	40
Set1	Ach_17	Dmel	0.355	8	40
Set1	Ach_17	Dsec	0.541	8	40
Set1	Ach_17	Dsim	0.333	8	40
Slip1	Ach_17	Dmel	0.323	17	40
Slip1	Ach_17	Dsec	0.612	17	40
Slip1	Ach_17	Dsim	0.704	17	40
Sumo	Ach_17	Dmel	0.387	2	40
Sumo	Ach_17	Dsec	0.341	2	40
Sumo	Ach_17	Dsim	0.487	2	40
Tsp97E	Ach_17	Dmel	0.323	10	40
Tsp97E	Ach_17	Dsec	0.315	10	40
Tsp97E	Ach_17	Dsim	0.333	10	40
VhaAC45RP	Ach_17	Dmel	0.419	4	40
VhaAC45RP	Ach_17	Dsec	0.318	4	40
VhaAC45RP	Ach_17	Dsim	0.333	4	40
Wnt4	Ach_17	Dmel	0.839	2	40
Wnt4	Ach_17	Dsec	0.788	2	40
Wnt4	Ach_17	Dsim	0.718	2	40
aop	Ach_17	Dmel	0.839	13	40
aop	Ach_17	Dsec	0.556	13	40
aop	Ach_17	Dsim	0.59	13	40
dpr2	Ach_17	Dmel	0.516	11	40
dpr2	Ach_17	Dsec	0.424	11	40
dpr2	Ach_17	Dsim	0.41	11	40
kug	Ach_17	Dmel	0.387	15	40
kug	Ach_17	Dsec	0.444	15	40
kug	Ach_17	Dsim	0.37	15	40
mod(mdg4)	Ach_17	Dmel	0.355	5	40
mod(mdg4)	Ach_17	Dsec	0.506	5	40
mod(mdg4)	Ach_17	Dsim	0.37	5	40
robo3	Ach_17	Dmel	0.355	8	40
robo3	Ach_17	Dsec	0.389	8	40
robo3	Ach_17	Dsim	0.513	8	40
sdk	Ach_17	Dmel	0.419	7	40
sdk	Ach_17	Dsec	0.424	7	40
sdk	Ach_17	Dsim	0.513	7	40
Atg1	Ach_2	Dmel	0.317	11	26
Atg1	Ach_2	Dsec	0.322	11	26
Atg1	Ach_2	Dsim	0.332	11	26
Atx2	Ach_2	Dmel	0.307	7	26
Atx2	Ach_2	Dsec	0.302	7	26
Atx2	Ach_2	Dsim	0.361	7	26
CG1578	Ach_2	Dmel	0.323	20	26
CG1578	Ach_2	Dsec	0.365	20	26
CG1578	Ach_2	Dsim	0.431	20	26
CG32647	Ach_2	Dmel	0.46	19	26
CG32647	Ach_2	Dsec	0.318	19	26
CG32647	Ach_2	Dsim	0.401	19	26
CG3655	Ach_2	Dmel	0.332	13	26
CG3655	Ach_2	Dsec	0.378	13	26
CG3655	Ach_2	Dsim	0.351	13	26
CG4238	Ach_2	Dmel	0.317	17	26
CG4238	Ach_2	Dsec	0.317	17	26
CG4238	Ach_2	Dsim	0.373	17	26
CG43066	Ach_2	Dmel	0.559	21	26
CG43066	Ach_2	Dsec	0.326	21	26
CG43066	Ach_2	Dsim	0.318	21	26
CG43707	Ach_2	Dmel	0.512	14	26
CG43707	Ach_2	Dsec	0.568	14	26
CG43707	Ach_2	Dsim	0.326	14	26
Csk	Ach_2	Dmel	0.301	12	26
Csk	Ach_2	Dsec	0.325	12	26
Csk	Ach_2	Dsim	0.313	12	26
Eip63F-1	Ach_2	Dmel	0.335	16	26
Eip63F-1	Ach_2	Dsec	0.323	16	26
Eip63F-1	Ach_2	Dsim	0.306	16	26
Idit	Ach_2	Dmel	0.312	21	26
Idit	Ach_2	Dsec	0.308	21	26
Idit	Ach_2	Dsim	0.332	21	26
Prp39	Ach_2	Dmel	0.307	21	26
Prp39	Ach_2	Dsec	0.328	21	26
Prp39	Ach_2	Dsim	0.367	21	26
Prps	Ach_2	Dmel	0.337	21	26
Prps	Ach_2	Dsec	0.446	21	26
Prps	Ach_2	Dsim	0.339	21	26
Rab35	Ach_2	Dmel	0.357	18	26
Rab35	Ach_2	Dsec	0.376	18	26
Rab35	Ach_2	Dsim	0.341	18	26
RhoGDI	Ach_2	Dmel	0.335	13	26
RhoGDI	Ach_2	Dsec	0.336	13	26
RhoGDI	Ach_2	Dsim	0.316	13	26
SelR	Ach_2	Dmel	0.316	7	26
SelR	Ach_2	Dsec	0.336	7	26
SelR	Ach_2	Dsim	0.341	7	26
Slik	Ach_2	Dmel	0.31	11	26
Slik	Ach_2	Dsec	0.402	11	26
Slik	Ach_2	Dsim	0.36	11	26
Teh2	Ach_2	Dmel	0.337	19	26
Teh2	Ach_2	Dsec	0.38	19	26
Teh2	Ach_2	Dsim	0.363	19	26
ckn	Ach_2	Dmel	0.315	19	26
ckn	Ach_2	Dsec	0.325	19	26
ckn	Ach_2	Dsim	0.322	19	26
cnn	Ach_2	Dmel	0.328	9	26
cnn	Ach_2	Dsec	0.345	9	26
cnn	Ach_2	Dsim	0.437	9	26
dsd	Ach_2	Dmel	0.33	19	26
dsd	Ach_2	Dsec	0.357	19	26
dsd	Ach_2	Dsim	0.334	19	26
osp	Ach_2	Dmel	0.301	10	26
osp	Ach_2	Dsec	0.329	10	26
osp	Ach_2	Dsim	0.331	10	26
pho	Ach_2	Dmel	0.328	3	26
pho	Ach_2	Dsec	0.334	3	26
pho	Ach_2	Dsim	0.3	3	26
rn	Ach_2	Dmel	0.403	17	26
rn	Ach_2	Dsec	0.415	17	26
rn	Ach_2	Dsim	0.422	17	26
side-V	Ach_2	Dmel	0.327	16	26
side-V	Ach_2	Dsec	0.312	16	26
side-V	Ach_2	Dsim	0.303	16	26
tws	Ach_2	Dmel	0.325	12	26
tws	Ach_2	Dsec	0.34	12	26
tws	Ach_2	Dsim	0.311	12	26
Atg1	Ach_3	Dmel	0.305	11	10
Atg1	Ach_3	Dsec	0.322	11	10
Atg1	Ach_3	Dsim	0.329	11	10
CG14459	Ach_3	Dmel	0.356	17	10
CG14459	Ach_3	Dsec	0.376	17	10
CG14459	Ach_3	Dsim	0.352	17	10
CG3726	Ach_3	Dmel	0.367	14	10
CG3726	Ach_3	Dsec	0.498	14	10
CG3726	Ach_3	Dsim	0.339	14	10
Idit	Ach_3	Dmel	0.302	21	10
Idit	Ach_3	Dsec	0.32	21	10
Idit	Ach_3	Dsim	0.348	21	10
Mur2B	Ach_3	Dmel	0.733	14	10
Mur2B	Ach_3	Dsec	0.767	14	10
Mur2B	Ach_3	Dsim	0.77	14	10
OtopLc	Ach_3	Dmel	0.342	18	10
OtopLc	Ach_3	Dsec	0.402	18	10
OtopLc	Ach_3	Dsim	0.349	18	10
RhoGEF3	Ach_3	Dmel	0.341	12	10
RhoGEF3	Ach_3	Dsec	0.314	12	10
RhoGEF3	Ach_3	Dsim	0.315	12	10
RpL24	Ach_3	Dmel	0.311	14	10
RpL24	Ach_3	Dsec	0.34	14	10
RpL24	Ach_3	Dsim	0.346	14	10
RpL37-1	Ach_3	Dmel	0.332	20	10
RpL37-1	Ach_3	Dsec	0.324	20	10
RpL37-1	Ach_3	Dsim	0.339	20	10
br	Ach_3	Dmel	0.869	17	10
br	Ach_3	Dsec	0.944	17	10
br	Ach_3	Dsim	0.93	17	10
ATPsynF	Ach_4	Dmel	0.443	8	42
ATPsynF	Ach_4	Dsec	0.331	8	42
ATPsynF	Ach_4	Dsim	0.438	8	42
ATPsynbeta	Ach_4	Dmel	0.467	17	42
ATPsynbeta	Ach_4	Dsec	0.32	17	42
ATPsynbeta	Ach_4	Dsim	0.585	17	42
Atg1	Ach_4	Dmel	0.333	11	42
Atg1	Ach_4	Dsec	0.316	11	42
Atg1	Ach_4	Dsim	0.368	11	42
Atg8a	Ach_4	Dmel	0.316	18	42
Atg8a	Ach_4	Dsec	0.392	18	42
Atg8a	Ach_4	Dsim	0.329	18	42
Atx2	Ach_4	Dmel	0.3	7	42
Atx2	Ach_4	Dsec	0.319	7	42
Atx2	Ach_4	Dsim	0.386	7	42
CG12054	Ach_4	Dmel	0.407	14	42
CG12054	Ach_4	Dsec	0.315	14	42
CG12054	Ach_4	Dsim	0.336	14	42
CG14459	Ach_4	Dmel	0.713	17	42
CG14459	Ach_4	Dsec	0.844	17	42
CG14459	Ach_4	Dsim	0.801	17	42
CG3556	Ach_4	Dmel	0.362	7	42
CG3556	Ach_4	Dsec	0.3	7	42
CG3556	Ach_4	Dsim	0.388	7	42
CG43066	Ach_4	Dmel	0.498	21	42
CG43066	Ach_4	Dsec	0.339	21	42
CG43066	Ach_4	Dsim	0.306	21	42
CG4678	Ach_4	Dmel	0.356	10	42
CG4678	Ach_4	Dsec	0.381	10	42
CG4678	Ach_4	Dsim	0.358	10	42
CG6044	Ach_4	Dmel	0.394	19	42
CG6044	Ach_4	Dsec	0.337	19	42
CG6044	Ach_4	Dsim	0.425	19	42
CG9328	Ach_4	Dmel	0.306	12	42
CG9328	Ach_4	Dsec	0.423	12	42
CG9328	Ach_4	Dsim	0.553	12	42
COX4	Ach_4	Dmel	0.402	16	42
COX4	Ach_4	Dsec	0.388	16	42
COX4	Ach_4	Dsim	0.466	16	42
Cipc	Ach_4	Dmel	0.327	17	42
Cipc	Ach_4	Dsec	0.369	17	42
Cipc	Ach_4	Dsim	0.502	17	42
Csk	Ach_4	Dmel	0.309	12	42
Csk	Ach_4	Dsec	0.348	12	42
Csk	Ach_4	Dsim	0.33	12	42
IscU	Ach_4	Dmel	0.438	17	42
IscU	Ach_4	Dsec	0.356	17	42
IscU	Ach_4	Dsim	0.335	17	42
Mpcp2	Ach_4	Dmel	0.424	16	42
Mpcp2	Ach_4	Dsec	0.354	16	42
Mpcp2	Ach_4	Dsim	0.433	16	42
Nadsyn	Ach_4	Dmel	0.338	19	42
Nadsyn	Ach_4	Dsec	0.359	19	42
Nadsyn	Ach_4	Dsim	0.316	19	42
Nca	Ach_4	Dmel	0.313	6	42
Nca	Ach_4	Dsec	0.384	6	42
Nca	Ach_4	Dsim	0.378	6	42
Prps	Ach_4	Dmel	0.315	21	42
Prps	Ach_4	Dsec	0.396	21	42
Prps	Ach_4	Dsim	0.332	21	42
RhoGDI	Ach_4	Dmel	0.331	13	42
RhoGDI	Ach_4	Dsec	0.334	13	42
RhoGDI	Ach_4	Dsim	0.315	13	42
RpL15	Ach_4	Dmel	0.324	13	42
RpL15	Ach_4	Dsec	0.311	13	42
RpL15	Ach_4	Dsim	0.378	13	42
RpL21	Ach_4	Dmel	0.408	14	42
RpL21	Ach_4	Dsec	0.34	14	42
RpL21	Ach_4	Dsim	0.321	14	42
RpL24	Ach_4	Dmel	0.32	14	42
RpL24	Ach_4	Dsec	0.384	14	42
RpL24	Ach_4	Dsim	0.411	14	42
RpL31	Ach_4	Dmel	0.356	17	42
RpL31	Ach_4	Dsec	0.353	17	42
RpL31	Ach_4	Dsim	0.406	17	42
RpL36	Ach_4	Dmel	0.361	15	42
RpL36	Ach_4	Dsec	0.315	15	42
RpL36	Ach_4	Dsim	0.452	15	42
RpL37-1	Ach_4	Dmel	0.382	20	42
RpL37-1	Ach_4	Dsec	0.395	20	42
RpL37-1	Ach_4	Dsim	0.454	20	42
RpL39	Ach_4	Dmel	0.316	6	42
RpL39	Ach_4	Dsec	0.31	6	42
RpL39	Ach_4	Dsim	0.377	6	42
RpL6	Ach_4	Dmel	0.371	20	42
RpL6	Ach_4	Dsec	0.366	20	42
RpL6	Ach_4	Dsim	0.373	20	42
RpL7A	Ach_4	Dmel	0.372	19	42
RpL7A	Ach_4	Dsec	0.336	19	42
RpL7A	Ach_4	Dsim	0.417	19	42
RpS18	Ach_4	Dmel	0.453	14	42
RpS18	Ach_4	Dsec	0.306	14	42
RpS18	Ach_4	Dsim	0.391	14	42
RpS7	Ach_4	Dmel	0.366	18	42
RpS7	Ach_4	Dsec	0.369	18	42
RpS7	Ach_4	Dsim	0.43	18	42
SP2353	Ach_4	Dmel	0.335	19	42
SP2353	Ach_4	Dsec	0.394	19	42
SP2353	Ach_4	Dsim	0.37	19	42
Teh2	Ach_4	Dmel	0.3	19	42
Teh2	Ach_4	Dsec	0.314	19	42
Teh2	Ach_4	Dsim	0.311	19	42
ckn	Ach_4	Dmel	0.37	19	42
ckn	Ach_4	Dsec	0.312	19	42
ckn	Ach_4	Dsim	0.368	19	42
cnn	Ach_4	Dmel	0.339	9	42
cnn	Ach_4	Dsec	0.321	9	42
cnn	Ach_4	Dsim	0.441	9	42
cype	Ach_4	Dmel	0.352	3	42
cype	Ach_4	Dsec	0.304	3	42
cype	Ach_4	Dsim	0.308	3	42
dsd	Ach_4	Dmel	0.374	19	42
dsd	Ach_4	Dsec	0.305	19	42
dsd	Ach_4	Dsim	0.33	19	42
mRpS5	Ach_4	Dmel	0.307	2	42
mRpS5	Ach_4	Dsec	0.301	2	42
mRpS5	Ach_4	Dsim	0.301	2	42
roh	Ach_4	Dmel	0.35	4	42
roh	Ach_4	Dsec	0.356	4	42
roh	Ach_4	Dsim	0.32	4	42
tipE	Ach_4	Dmel	0.36	8	42
tipE	Ach_4	Dsec	0.31	8	42
tipE	Ach_4	Dsim	0.527	8	42
vvl	Ach_4	Dmel	0.382	20	42
vvl	Ach_4	Dsec	0.411	20	42
vvl	Ach_4	Dsim	0.41	20	42
CG14431	Ach_5	Dmel	0.419	9	13
CG14431	Ach_5	Dsec	0.415	9	13
CG14431	Ach_5	Dsim	0.375	9	13
CG3009	Ach_5	Dmel	0.328	8	13
CG3009	Ach_5	Dsec	0.306	8	13
CG3009	Ach_5	Dsim	0.362	8	13
CG3655	Ach_5	Dmel	0.343	13	13
CG3655	Ach_5	Dsec	0.38	13	13
CG3655	Ach_5	Dsim	0.412	13	13
CG43902	Ach_5	Dmel	0.387	21	13
CG43902	Ach_5	Dsec	0.374	21	13
CG43902	Ach_5	Dsim	0.37	21	13
Cipc	Ach_5	Dmel	0.416	17	13
Cipc	Ach_5	Dsec	0.379	17	13
Cipc	Ach_5	Dsim	0.559	17	13
Mpcp2	Ach_5	Dmel	0.314	16	13
Mpcp2	Ach_5	Dsec	0.332	16	13
Mpcp2	Ach_5	Dsim	0.308	16	13
RpL21	Ach_5	Dmel	0.378	14	13
RpL21	Ach_5	Dsec	0.306	14	13
RpL21	Ach_5	Dsim	0.317	14	13
RpL31	Ach_5	Dmel	0.334	17	13
RpL31	Ach_5	Dsec	0.362	17	13
RpL31	Ach_5	Dsim	0.415	17	13
Sox102F	Ach_5	Dmel	0.451	7	13
Sox102F	Ach_5	Dsec	0.409	7	13
Sox102F	Ach_5	Dsim	0.487	7	13
SoxN	Ach_5	Dmel	0.474	14	13
SoxN	Ach_5	Dsec	0.315	14	13
SoxN	Ach_5	Dsim	0.485	14	13
bi	Ach_5	Dmel	0.747	18	13
bi	Ach_5	Dsec	0.653	18	13
bi	Ach_5	Dsim	0.681	18	13
disco-r	Ach_5	Dmel	0.311	4	13
disco-r	Ach_5	Dsec	0.3	4	13
disco-r	Ach_5	Dsim	0.319	4	13
scro	Ach_5	Dmel	0.346	5	13
scro	Ach_5	Dsec	0.374	5	13
scro	Ach_5	Dsim	0.348	5	13
Bx	Ach_6	Dmel	0.79	21	12
Bx	Ach_6	Dsec	0.739	21	12
Bx	Ach_6	Dsim	0.774	21	12
CG15537	Ach_6	Dmel	0.496	5	12
CG15537	Ach_6	Dsec	0.3	5	12
CG15537	Ach_6	Dsim	0.401	5	12
CG32532	Ach_6	Dmel	0.405	14	12
CG32532	Ach_6	Dsec	0.342	14	12
CG32532	Ach_6	Dsim	0.363	14	12
RpL21	Ach_6	Dmel	0.365	14	12
RpL21	Ach_6	Dsec	0.326	14	12
RpL21	Ach_6	Dsim	0.332	14	12
RpL24	Ach_6	Dmel	0.321	14	12
RpL24	Ach_6	Dsec	0.33	14	12
RpL24	Ach_6	Dsim	0.392	14	12
RpL28	Ach_6	Dmel	0.325	19	12
RpL28	Ach_6	Dsec	0.3	19	12
RpL28	Ach_6	Dsim	0.344	19	12
VhaAC45RP	Ach_6	Dmel	0.377	4	12
VhaAC45RP	Ach_6	Dsec	0.313	4	12
VhaAC45RP	Ach_6	Dsim	0.305	4	12
bab1	Ach_6	Dmel	0.599	6	12
bab1	Ach_6	Dsec	0.44	6	12
bab1	Ach_6	Dsim	0.473	6	12
bab2	Ach_6	Dmel	0.448	6	12
bab2	Ach_6	Dsec	0.443	6	12
bab2	Ach_6	Dsim	0.436	6	12
dpr17	Ach_6	Dmel	0.341	15	12
dpr17	Ach_6	Dsec	0.326	15	12
dpr17	Ach_6	Dsim	0.395	15	12
sNPF	Ach_6	Dmel	0.567	17	12
sNPF	Ach_6	Dsec	0.342	17	12
sNPF	Ach_6	Dsim	0.354	17	12
trn	Ach_6	Dmel	0.508	1	12
trn	Ach_6	Dsec	0.3	1	12
trn	Ach_6	Dsim	0.335	1	12
Atx2	Ach_7	Dmel	0.326	7	38
Atx2	Ach_7	Dsec	0.301	7	38
Atx2	Ach_7	Dsim	0.34	7	38
Awh	Ach_7	Dmel	0.5	2	38
Awh	Ach_7	Dsec	0.463	2	38
Awh	Ach_7	Dsim	0.545	2	38
CG13784	Ach_7	Dmel	0.376	19	38
CG13784	Ach_7	Dsec	0.506	19	38
CG13784	Ach_7	Dsim	0.44	19	38
CG32333	Ach_7	Dmel	0.494	2	38
CG32333	Ach_7	Dsec	0.434	2	38
CG32333	Ach_7	Dsim	0.409	2	38
CG33543	Ach_7	Dmel	0.657	14	38
CG33543	Ach_7	Dsec	0.361	14	38
CG33543	Ach_7	Dsim	0.39	14	38
CG42663	Ach_7	Dmel	0.551	3	38
CG42663	Ach_7	Dsec	0.507	3	38
CG42663	Ach_7	Dsim	0.604	3	38
CG43902	Ach_7	Dmel	0.663	21	38
CG43902	Ach_7	Dsec	0.522	21	38
CG43902	Ach_7	Dsim	0.688	21	38
COX4	Ach_7	Dmel	0.393	16	38
COX4	Ach_7	Dsec	0.325	16	38
COX4	Ach_7	Dsim	0.34	16	38
Cipc	Ach_7	Dmel	0.32	17	38
Cipc	Ach_7	Dsec	0.398	17	38
Cipc	Ach_7	Dsim	0.604	17	38
DIP-beta	Ach_7	Dmel	0.753	10	38
DIP-beta	Ach_7	Dsec	0.647	10	38
DIP-beta	Ach_7	Dsim	0.766	10	38
DIP-delta	Ach_7	Dmel	0.612	18	38
DIP-delta	Ach_7	Dsec	0.566	18	38
DIP-delta	Ach_7	Dsim	0.574	18	38
DIP-kappa	Ach_7	Dmel	0.573	20	38
DIP-kappa	Ach_7	Dsec	0.494	20	38
DIP-kappa	Ach_7	Dsim	0.546	20	38
Dop1R2	Ach_7	Dmel	0.337	15	38
Dop1R2	Ach_7	Dsec	0.485	15	38
Dop1R2	Ach_7	Dsim	0.357	15	38
MCU	Ach_7	Dmel	0.41	4	38
MCU	Ach_7	Dsec	0.313	4	38
MCU	Ach_7	Dsim	0.418	4	38
Mpcp2	Ach_7	Dmel	0.444	16	38
Mpcp2	Ach_7	Dsec	0.373	16	38
Mpcp2	Ach_7	Dsim	0.37	16	38
Octbeta1R	Ach_7	Dmel	0.961	19	38
Octbeta1R	Ach_7	Dsec	0.771	19	38
Octbeta1R	Ach_7	Dsim	0.943	19	38
RpL10	Ach_7	Dmel	0.382	6	38
RpL10	Ach_7	Dsec	0.313	6	38
RpL10	Ach_7	Dsim	0.312	6	38
RpL17	Ach_7	Dmel	0.303	7	38
RpL17	Ach_7	Dsec	0.368	7	38
RpL17	Ach_7	Dsim	0.504	7	38
RpL21	Ach_7	Dmel	0.371	14	38
RpL21	Ach_7	Dsec	0.331	14	38
RpL21	Ach_7	Dsim	0.326	14	38
RpL26	Ach_7	Dmel	0.36	5	38
RpL26	Ach_7	Dsec	0.301	5	38
RpL26	Ach_7	Dsim	0.362	5	38
RpL28	Ach_7	Dmel	0.376	19	38
RpL28	Ach_7	Dsec	0.309	19	38
RpL28	Ach_7	Dsim	0.34	19	38
RpL31	Ach_7	Dmel	0.393	17	38
RpL31	Ach_7	Dsec	0.386	17	38
RpL31	Ach_7	Dsim	0.433	17	38
RpL37-1	Ach_7	Dmel	0.348	20	38
RpL37-1	Ach_7	Dsec	0.353	20	38
RpL37-1	Ach_7	Dsim	0.376	20	38
RpL39	Ach_7	Dmel	0.337	6	38
RpL39	Ach_7	Dsec	0.301	6	38
RpL39	Ach_7	Dsim	0.344	6	38
Rsf1	Ach_7	Dmel	0.315	19	38
Rsf1	Ach_7	Dsec	0.373	19	38
Rsf1	Ach_7	Dsim	0.369	19	38
Sox102F	Ach_7	Dmel	0.32	7	38
Sox102F	Ach_7	Dsec	0.386	7	38
Sox102F	Ach_7	Dsim	0.357	7	38
Src64B	Ach_7	Dmel	0.36	7	38
Src64B	Ach_7	Dsec	0.542	7	38
Src64B	Ach_7	Dsim	0.56	7	38
UbcE2H	Ach_7	Dmel	0.376	2	38
UbcE2H	Ach_7	Dsec	0.325	2	38
UbcE2H	Ach_7	Dsim	0.312	2	38
beat-Va	Ach_7	Dmel	0.511	11	38
beat-Va	Ach_7	Dsec	0.506	11	38
beat-Va	Ach_7	Dsim	0.539	11	38
beat-Vc	Ach_7	Dmel	0.444	8	38
beat-Vc	Ach_7	Dsec	0.397	8	38
beat-Vc	Ach_7	Dsim	0.545	8	38
comm	Ach_7	Dmel	0.455	1	38
comm	Ach_7	Dsec	0.518	1	38
comm	Ach_7	Dsim	0.504	1	38
exex	Ach_7	Dmel	0.556	1	38
exex	Ach_7	Dsec	0.397	1	38
exex	Ach_7	Dsim	0.468	1	38
fkh	Ach_7	Dmel	0.831	16	38
fkh	Ach_7	Dsec	0.831	16	38
fkh	Ach_7	Dsim	0.915	16	38
lolal	Ach_7	Dmel	0.511	20	38
lolal	Ach_7	Dsec	0.349	20	38
lolal	Ach_7	Dsim	0.418	20	38
rn	Ach_7	Dmel	0.455	17	38
rn	Ach_7	Dsec	0.422	17	38
rn	Ach_7	Dsim	0.37	17	38
roh	Ach_7	Dmel	0.376	4	38
roh	Ach_7	Dsec	0.47	4	38
roh	Ach_7	Dsim	0.331	4	38
run	Ach_7	Dmel	0.466	1	38
run	Ach_7	Dsec	0.422	1	38
run	Ach_7	Dsim	0.596	1	38
sli	Ach_7	Dmel	0.354	17	38
sli	Ach_7	Dsec	0.482	17	38
sli	Ach_7	Dsim	0.461	17	38
5-HT2A	Ach_8	Dmel	0.82	11	41
5-HT2A	Ach_8	Dsec	0.473	11	41
5-HT2A	Ach_8	Dsim	0.574	11	41
5-HT7	Ach_8	Dmel	0.555	10	41
5-HT7	Ach_8	Dsec	0.569	10	41
5-HT7	Ach_8	Dsim	0.645	10	41
CG14082	Ach_8	Dmel	0.359	2	41
CG14082	Ach_8	Dsec	0.42	2	41
CG14082	Ach_8	Dsim	0.318	2	41
CG14322	Ach_8	Dmel	0.414	5	41
CG14322	Ach_8	Dsec	0.777	5	41
CG14322	Ach_8	Dsim	0.59	5	41
CG15894	Ach_8	Dmel	0.461	14	41
CG15894	Ach_8	Dsec	0.569	14	41
CG15894	Ach_8	Dsim	0.607	14	41
CG32204	Ach_8	Dmel	0.438	16	41
CG32204	Ach_8	Dsec	0.429	16	41
CG32204	Ach_8	Dsim	0.482	16	41
CG32547	Ach_8	Dmel	0.344	1	41
CG32547	Ach_8	Dsec	0.643	1	41
CG32547	Ach_8	Dsim	0.525	1	41
CG34393	Ach_8	Dmel	0.516	11	41
CG34393	Ach_8	Dsec	0.688	11	41
CG34393	Ach_8	Dsim	0.549	11	41
CG42747	Ach_8	Dmel	0.391	1	41
CG42747	Ach_8	Dsec	0.473	1	41
CG42747	Ach_8	Dsim	0.426	1	41
CG43902	Ach_8	Dmel	0.898	21	41
CG43902	Ach_8	Dsec	0.929	21	41
CG43902	Ach_8	Dsim	0.861	21	41
CG6006	Ach_8	Dmel	0.586	15	41
CG6006	Ach_8	Dsec	0.58	15	41
CG6006	Ach_8	Dsim	0.582	15	41
CG6044	Ach_8	Dmel	0.477	19	41
CG6044	Ach_8	Dsec	0.376	19	41
CG6044	Ach_8	Dsim	0.491	19	41
CG8500	Ach_8	Dmel	0.344	10	41
CG8500	Ach_8	Dsec	0.312	10	41
CG8500	Ach_8	Dsim	0.318	10	41
CG9328	Ach_8	Dmel	0.352	12	41
CG9328	Ach_8	Dsec	0.357	12	41
CG9328	Ach_8	Dsim	0.5	12	41
Cph	Ach_8	Dmel	0.797	15	41
Cph	Ach_8	Dsec	0.908	15	41
Cph	Ach_8	Dsim	0.959	15	41
Dop1R2	Ach_8	Dmel	0.656	15	41
Dop1R2	Ach_8	Dsec	0.92	15	41
Dop1R2	Ach_8	Dsim	0.574	15	41
Epac	Ach_8	Dmel	0.367	9	41
Epac	Ach_8	Dsec	0.523	9	41
Epac	Ach_8	Dsim	0.434	9	41
Gycbeta100B	Ach_8	Dmel	0.672	20	41
Gycbeta100B	Ach_8	Dsec	0.812	20	41
Gycbeta100B	Ach_8	Dsim	0.518	20	41
Hs6st	Ach_8	Dmel	0.586	15	41
Hs6st	Ach_8	Dsec	0.67	15	41
Hs6st	Ach_8	Dsim	0.516	15	41
Lim3	Ach_8	Dmel	0.492	6	41
Lim3	Ach_8	Dsec	0.473	6	41
Lim3	Ach_8	Dsim	0.574	6	41
Nadsyn	Ach_8	Dmel	0.344	19	41
Nadsyn	Ach_8	Dsec	0.304	19	41
Nadsyn	Ach_8	Dsim	0.32	19	41
Orp8	Ach_8	Dmel	0.797	8	41
Orp8	Ach_8	Dsec	0.402	8	41
Orp8	Ach_8	Dsim	0.639	8	41
Pgant5	Ach_8	Dmel	0.328	3	41
Pgant5	Ach_8	Dsec	0.33	3	41
Pgant5	Ach_8	Dsim	0.377	3	41
SP2353	Ach_8	Dmel	0.328	19	41
SP2353	Ach_8	Dsec	0.438	19	41
SP2353	Ach_8	Dsim	0.527	19	41
SoxN	Ach_8	Dmel	0.555	14	41
SoxN	Ach_8	Dsec	0.404	14	41
SoxN	Ach_8	Dsim	0.664	14	41
Teh2	Ach_8	Dmel	0.344	19	41
Teh2	Ach_8	Dsec	0.367	19	41
Teh2	Ach_8	Dsim	0.355	19	41
Tmtc1	Ach_8	Dmel	0.508	5	41
Tmtc1	Ach_8	Dsec	0.357	5	41
Tmtc1	Ach_8	Dsim	0.434	5	41
Tusp	Ach_8	Dmel	0.305	4	41
Tusp	Ach_8	Dsec	0.339	4	41
Tusp	Ach_8	Dsim	0.352	4	41
acj6	Ach_8	Dmel	0.859	7	41
acj6	Ach_8	Dsec	0.78	7	41
acj6	Ach_8	Dsim	0.885	7	41
beat-Va	Ach_8	Dmel	0.492	11	41
beat-Va	Ach_8	Dsec	0.56	11	41
beat-Va	Ach_8	Dsim	0.385	11	41
bi	Ach_8	Dmel	0.797	18	41
bi	Ach_8	Dsec	0.902	18	41
bi	Ach_8	Dsim	0.882	18	41
fkh	Ach_8	Dmel	0.656	16	41
fkh	Ach_8	Dsec	0.587	16	41
fkh	Ach_8	Dsim	0.682	16	41
kn	Ach_8	Dmel	0.898	3	41
kn	Ach_8	Dsec	0.844	3	41
kn	Ach_8	Dsim	0.909	3	41
kug	Ach_8	Dmel	0.438	15	41
kug	Ach_8	Dsec	0.303	15	41
kug	Ach_8	Dsim	0.311	15	41
nkd	Ach_8	Dmel	0.625	18	41
nkd	Ach_8	Dsec	0.339	18	41
nkd	Ach_8	Dsim	0.473	18	41
rdo	Ach_8	Dmel	0.445	8	41
rdo	Ach_8	Dsec	0.607	8	41
rdo	Ach_8	Dsim	0.5	8	41
rgn	Ach_8	Dmel	0.414	10	41
rgn	Ach_8	Dsec	0.42	10	41
rgn	Ach_8	Dsim	0.557	10	41
sNPF	Ach_8	Dmel	0.922	17	41
sNPF	Ach_8	Dsec	0.848	17	41
sNPF	Ach_8	Dsim	0.809	17	41
sr	Ach_8	Dmel	0.328	14	41
sr	Ach_8	Dsec	0.571	14	41
sr	Ach_8	Dsim	0.393	14	41
vex	Ach_8	Dmel	0.469	14	41
vex	Ach_8	Dsec	0.578	14	41
vex	Ach_8	Dsim	0.713	14	41
witty	Ach_8	Dmel	0.391	3	41
witty	Ach_8	Dsec	0.587	3	41
witty	Ach_8	Dsim	0.434	3	41
AstA-R1	Ach_9	Dmel	0.44	11	23
AstA-R1	Ach_9	Dsec	0.402	11	23
AstA-R1	Ach_9	Dsim	0.448	11	23
CG14322	Ach_9	Dmel	0.485	5	23
CG14322	Ach_9	Dsec	0.667	5	23
CG14322	Ach_9	Dsim	0.485	5	23
CG32204	Ach_9	Dmel	0.597	16	23
CG32204	Ach_9	Dsec	0.51	16	23
CG32204	Ach_9	Dsim	0.52	16	23
CG34393	Ach_9	Dmel	0.56	11	23
CG34393	Ach_9	Dsec	0.441	11	23
CG34393	Ach_9	Dsim	0.552	11	23
CG43902	Ach_9	Dmel	0.739	21	23
[truncated: 12,731 more rows]

## Sheet: S4_Table_TFs
gene	celltype	species	percent_expressed	n_of_highly_expressed_celltype(s)	n_of_gene(s)_with_high_expression_per_celltype
cnc	AST	Dmel	0.315	16	47
cnc	AST	Dsec	0.359	16	47
cnc	AST	Dsim	0.331	16	47
pnt	AST	Dmel	0.713	5	47
pnt	AST	Dsec	0.961	5	47
pnt	AST	Dsim	0.85	5	47
bi	Ach_1	Dmel	0.432	18	9
bi	Ach_1	Dsec	0.421	18	9
bi	Ach_1	Dsim	0.446	18	9
rn	Ach_10	Dmel	0.354	17	22
rn	Ach_10	Dsec	0.42	17	22
rn	Ach_10	Dsim	0.314	17	22
CG12769	Ach_11	Dmel	0.349	4	49
CG12769	Ach_11	Dsec	0.384	4	49
CG12769	Ach_11	Dsim	0.348	4	49
Sox102F	Ach_11	Dmel	0.632	7	49
Sox102F	Ach_11	Dsec	0.628	7	49
Sox102F	Ach_11	Dsim	0.774	7	49
acj6	Ach_11	Dmel	0.934	7	49
acj6	Ach_11	Dsec	0.95	7	49
acj6	Ach_11	Dsim	0.925	7	49
bi	Ach_11	Dmel	0.953	18	49
bi	Ach_11	Dsec	0.95	18	49
bi	Ach_11	Dsim	0.87	18	49
da	Ach_11	Dmel	0.302	12	49
da	Ach_11	Dsec	0.384	12	49
da	Ach_11	Dsim	0.359	12	49
fkh	Ach_11	Dmel	0.538	16	49
fkh	Ach_11	Dsec	0.575	16	49
fkh	Ach_11	Dsim	0.62	16	49
rn	Ach_11	Dmel	0.66	17	49
rn	Ach_11	Dsec	0.588	17	49
rn	Ach_11	Dsim	0.598	17	49
salm	Ach_11	Dmel	0.453	12	49
salm	Ach_11	Dsec	0.64	12	49
salm	Ach_11	Dsim	0.667	12	49
salr	Ach_11	Dmel	0.613	15	49
salr	Ach_11	Dsec	0.628	15	49
salr	Ach_11	Dsim	0.71	15	49
sr	Ach_11	Dmel	0.396	14	49
sr	Ach_11	Dsec	0.488	14	49
sr	Ach_11	Dsim	0.398	14	49
Camta	Ach_12	Dmel	0.755	2	71
Camta	Ach_12	Dsec	0.931	2	71
Camta	Ach_12	Dsim	0.81	2	71
Lim3	Ach_12	Dmel	0.632	6	71
Lim3	Ach_12	Dsec	0.69	6	71
Lim3	Ach_12	Dsim	0.679	6	71
acj6	Ach_12	Dmel	0.934	7	71
acj6	Ach_12	Dsec	0.874	7	71
acj6	Ach_12	Dsim	0.869	7	71
bi	Ach_12	Dmel	0.943	18	71
bi	Ach_12	Dsec	0.862	18	71
bi	Ach_12	Dsim	0.857	18	71
ewg	Ach_12	Dmel	0.453	2	71
ewg	Ach_12	Dsec	0.552	2	71
ewg	Ach_12	Dsim	0.512	2	71
fkh	Ach_12	Dmel	0.566	16	71
fkh	Ach_12	Dsec	0.644	16	71
fkh	Ach_12	Dsim	0.69	16	71
kn	Ach_12	Dmel	0.623	3	71
kn	Ach_12	Dsec	0.69	3	71
kn	Ach_12	Dsim	0.667	3	71
Hr3	Ach_13	Dmel	0.354	5	77
Hr3	Ach_13	Dsec	0.457	5	77
Hr3	Ach_13	Dsim	0.573	5	77
RunxA	Ach_13	Dmel	0.756	4	77
RunxA	Ach_13	Dsec	0.577	4	77
RunxA	Ach_13	Dsim	0.618	4	77
dac	Ach_13	Dmel	0.451	19	77
dac	Ach_13	Dsec	0.617	19	77
dac	Ach_13	Dsim	0.506	19	77
fuss	Ach_13	Dmel	0.963	1	77
fuss	Ach_13	Dsec	0.654	1	77
fuss	Ach_13	Dsim	0.944	1	77
salr	Ach_13	Dmel	0.451	15	77
salr	Ach_13	Dsec	0.423	15	77
salr	Ach_13	Dsim	0.483	15	77
sv	Ach_13	Dmel	0.793	4	77
sv	Ach_13	Dsec	0.704	4	77
sv	Ach_13	Dsim	0.596	4	77
zld	Ach_13	Dmel	0.585	19	77
zld	Ach_13	Dsec	0.513	19	77
zld	Ach_13	Dsim	0.584	19	77
da	Ach_14	Dmel	0.3	12	43
da	Ach_14	Dsec	0.321	12	43
da	Ach_14	Dsim	0.37	12	43
fkh	Ach_14	Dmel	0.567	16	43
fkh	Ach_14	Dsec	0.577	16	43
fkh	Ach_14	Dsim	0.562	16	43
salr	Ach_14	Dmel	0.317	15	43
salr	Ach_14	Dsec	0.327	15	43
salr	Ach_14	Dsim	0.329	15	43
Atf6	Ach_15	Dmel	0.329	9	56
Atf6	Ach_15	Dsec	0.303	9	56
Atf6	Ach_15	Dsim	0.328	9	56
CG14431	Ach_15	Dmel	0.696	9	56
CG14431	Ach_15	Dsec	0.622	9	56
CG14431	Ach_15	Dsim	0.776	9	56
FoxK	Ach_15	Dmel	0.392	4	56
FoxK	Ach_15	Dsec	0.329	4	56
FoxK	Ach_15	Dsim	0.321	4	56
Hr3	Ach_15	Dmel	0.329	5	56
Hr3	Ach_15	Dsec	0.305	5	56
Hr3	Ach_15	Dsim	0.603	5	56
ara	Ach_15	Dmel	0.595	7	56
ara	Ach_15	Dsec	0.697	7	56
ara	Ach_15	Dsim	0.604	7	56
caup	Ach_15	Dmel	0.62	10	56
caup	Ach_15	Dsec	0.768	10	56
caup	Ach_15	Dsim	0.741	10	56
pho	Ach_15	Dmel	0.405	3	56
pho	Ach_15	Dsec	0.439	3	56
pho	Ach_15	Dsim	0.379	3	56
vvl	Ach_15	Dmel	0.481	20	56
vvl	Ach_15	Dsec	0.5	20	56
vvl	Ach_15	Dsim	0.453	20	56
zld	Ach_15	Dmel	0.304	19	56
zld	Ach_15	Dsec	0.424	19	56
zld	Ach_15	Dsim	0.603	19	56
Atf6	Ach_16	Dmel	0.458	9	66
Atf6	Ach_16	Dsec	0.322	9	66
Atf6	Ach_16	Dsim	0.352	9	66
CG12769	Ach_16	Dmel	0.347	4	66
CG12769	Ach_16	Dsec	0.305	4	66
CG12769	Ach_16	Dsim	0.423	4	66
CG14431	Ach_16	Dmel	0.861	9	66
CG14431	Ach_16	Dsec	0.915	9	66
CG14431	Ach_16	Dsim	0.915	9	66
CG32532	Ach_16	Dmel	0.472	14	66
CG32532	Ach_16	Dsec	0.373	14	66
CG32532	Ach_16	Dsim	0.31	14	66
Sox21a	Ach_16	Dmel	0.472	2	66
Sox21a	Ach_16	Dsec	0.368	2	66
Sox21a	Ach_16	Dsim	0.38	2	66
dac	Ach_16	Dmel	0.792	19	66
dac	Ach_16	Dsec	0.877	19	66
dac	Ach_16	Dsim	0.775	19	66
Ets65A	Ach_17	Dmel	0.677	13	40
Ets65A	Ach_17	Dsec	0.519	13	40
Ets65A	Ach_17	Dsim	0.513	13	40
Optix	Ach_17	Dmel	0.452	10	40
Optix	Ach_17	Dsec	0.494	10	40
Optix	Ach_17	Dsim	0.593	10	40
aop	Ach_17	Dmel	0.839	13	40
aop	Ach_17	Dsec	0.556	13	40
aop	Ach_17	Dsim	0.59	13	40
pho	Ach_2	Dmel	0.328	3	26
pho	Ach_2	Dsec	0.334	3	26
pho	Ach_2	Dsim	0.3	3	26
rn	Ach_2	Dmel	0.403	17	26
rn	Ach_2	Dsec	0.415	17	26
rn	Ach_2	Dsim	0.422	17	26
vvl	Ach_4	Dmel	0.382	20	42
vvl	Ach_4	Dsec	0.411	20	42
vvl	Ach_4	Dsim	0.41	20	42
CG14431	Ach_5	Dmel	0.419	9	13
CG14431	Ach_5	Dsec	0.415	9	13
CG14431	Ach_5	Dsim	0.375	9	13
Sox102F	Ach_5	Dmel	0.451	7	13
Sox102F	Ach_5	Dsec	0.409	7	13
Sox102F	Ach_5	Dsim	0.487	7	13
SoxN	Ach_5	Dmel	0.474	14	13
SoxN	Ach_5	Dsec	0.315	14	13
SoxN	Ach_5	Dsim	0.485	14	13
bi	Ach_5	Dmel	0.747	18	13
bi	Ach_5	Dsec	0.653	18	13
bi	Ach_5	Dsim	0.681	18	13
scro	Ach_5	Dmel	0.346	5	13
scro	Ach_5	Dsec	0.374	5	13
scro	Ach_5	Dsim	0.348	5	13
CG32532	Ach_6	Dmel	0.405	14	12
CG32532	Ach_6	Dsec	0.342	14	12
CG32532	Ach_6	Dsim	0.363	14	12
Awh	Ach_7	Dmel	0.5	2	38
Awh	Ach_7	Dsec	0.463	2	38
Awh	Ach_7	Dsim	0.545	2	38
Sox102F	Ach_7	Dmel	0.32	7	38
Sox102F	Ach_7	Dsec	0.386	7	38
Sox102F	Ach_7	Dsim	0.357	7	38
exex	Ach_7	Dmel	0.556	1	38
exex	Ach_7	Dsec	0.397	1	38
exex	Ach_7	Dsim	0.468	1	38
fkh	Ach_7	Dmel	0.831	16	38
fkh	Ach_7	Dsec	0.831	16	38
fkh	Ach_7	Dsim	0.915	16	38
rn	Ach_7	Dmel	0.455	17	38
rn	Ach_7	Dsec	0.422	17	38
rn	Ach_7	Dsim	0.37	17	38
run	Ach_7	Dmel	0.466	1	38
run	Ach_7	Dsec	0.422	1	38
run	Ach_7	Dsim	0.596	1	38
Lim3	Ach_8	Dmel	0.492	6	41
Lim3	Ach_8	Dsec	0.473	6	41
Lim3	Ach_8	Dsim	0.574	6	41
SoxN	Ach_8	Dmel	0.555	14	41
SoxN	Ach_8	Dsec	0.404	14	41
SoxN	Ach_8	Dsim	0.664	14	41
acj6	Ach_8	Dmel	0.859	7	41
acj6	Ach_8	Dsec	0.78	7	41
acj6	Ach_8	Dsim	0.885	7	41
bi	Ach_8	Dmel	0.797	18	41
bi	Ach_8	Dsec	0.902	18	41
bi	Ach_8	Dsim	0.882	18	41
fkh	Ach_8	Dmel	0.656	16	41
fkh	Ach_8	Dsec	0.587	16	41
fkh	Ach_8	Dsim	0.682	16	41
kn	Ach_8	Dmel	0.898	3	41
kn	Ach_8	Dsec	0.844	3	41
kn	Ach_8	Dsim	0.909	3	41
sr	Ach_8	Dmel	0.328	14	41
sr	Ach_8	Dsec	0.571	14	41
sr	Ach_8	Dsim	0.393	14	41
Lim3	Ach_9	Dmel	0.485	6	23
Lim3	Ach_9	Dsec	0.49	6	23
Lim3	Ach_9	Dsim	0.53	6	23
acj6	Ach_9	Dmel	0.91	7	23
acj6	Ach_9	Dsec	0.753	7	23
acj6	Ach_9	Dsim	0.835	7	23
bi	Ach_9	Dmel	0.791	18	23
bi	Ach_9	Dsec	0.725	18	23
bi	Ach_9	Dsim	0.764	18	23
fkh	Ach_9	Dmel	0.657	16	23
fkh	Ach_9	Dsec	0.735	16	23
fkh	Ach_9	Dsim	0.835	16	23
Scr	AstC_FMRFa	Dmel	0.4	3	24
Scr	AstC_FMRFa	Dsec	0.641	3	24
Scr	AstC_FMRFa	Dsim	0.629	3	24
Six4	AstC_FMRFa	Dmel	0.446	2	24
Six4	AstC_FMRFa	Dsec	0.547	2	24
Six4	AstC_FMRFa	Dsim	0.571	2	24
zld	AstC_FMRFa	Dmel	0.446	19	24
zld	AstC_FMRFa	Dsec	0.467	19	24
zld	AstC_FMRFa	Dsim	0.474	19	24
Fer1	CCHa2	Dmel	0.378	5	33
Fer1	CCHa2	Dsec	0.362	5	33
Fer1	CCHa2	Dsim	0.428	5	33
bi	CCHa2	Dmel	0.756	18	33
bi	CCHa2	Dsec	0.79	18	33
bi	CCHa2	Dsim	0.792	18	33
dac	CCHa2	Dmel	0.381	19	33
dac	CCHa2	Dsec	0.37	19	33
dac	CCHa2	Dsim	0.398	19	33
vvl	CCHa2	Dmel	0.438	20	33
vvl	CCHa2	Dsec	0.434	20	33
vvl	CCHa2	Dsim	0.438	20	33
Clk	CTX	Dmel	0.448	2	145
Clk	CTX	Dsec	0.479	2	145
Clk	CTX	Dsim	0.324	2	145
CrebA	CTX	Dmel	0.301	5	145
CrebA	CTX	Dsec	0.314	5	145
CrebA	CTX	Dsim	0.324	5	145
Eip74EF	CTX	Dmel	0.548	3	145
Eip74EF	CTX	Dsec	0.692	3	145
Eip74EF	CTX	Dsim	0.62	3	145
SoxN	CTX	Dmel	0.864	14	145
SoxN	CTX	Dsec	0.623	14	145
SoxN	CTX	Dsim	0.854	14	145
aop	CTX	Dmel	0.62	13	145
aop	CTX	Dsec	0.544	13	145
aop	CTX	Dsim	0.651	13	145
cnc	CTX	Dmel	0.677	16	145
cnc	CTX	Dsec	0.654	16	145
cnc	CTX	Dsim	0.745	16	145
foxo	CTX	Dmel	0.498	7	145
foxo	CTX	Dsec	0.574	7	145
foxo	CTX	Dsim	0.443	7	145
mld	CTX	Dmel	0.602	6	145
mld	CTX	Dsec	0.673	6	145
mld	CTX	Dsim	0.552	6	145
pnt	CTX	Dmel	0.401	5	145
pnt	CTX	Dsec	0.864	5	145
pnt	CTX	Dsim	0.771	5	145
vvl	CTX	Dmel	0.839	20	145
vvl	CTX	Dsec	0.828	20	145
vvl	CTX	Dsim	0.885	20	145
Rfx	Clock_1	Dmel	0.654	2	26
Rfx	Clock_1	Dsec	0.397	2	26
Rfx	Clock_1	Dsim	0.447	2	26
ap	Clock_1	Dmel	0.451	2	26
ap	Clock_1	Dsec	0.364	2	26
ap	Clock_1	Dsim	0.382	2	26
bi	Clock_1	Dmel	0.947	18	26
bi	Clock_1	Dsec	0.887	18	26
bi	Clock_1	Dsim	0.959	18	26
cwo	Clock_1	Dmel	0.331	3	26
cwo	Clock_1	Dsec	0.406	3	26
cwo	Clock_1	Dsim	0.374	3	26
oc	Clock_1	Dmel	0.684	4	26
oc	Clock_1	Dsec	0.572	4	26
oc	Clock_1	Dsim	0.724	4	26
vri	Clock_1	Dmel	0.331	2	26
vri	Clock_1	Dsec	0.377	2	26
vri	Clock_1	Dsim	0.341	2	26
zld	Clock_1	Dmel	0.436	19	26
zld	Clock_1	Dsec	0.391	19	26
zld	Clock_1	Dsim	0.443	19	26
CG43689	Clock_2	Dmel	0.777	4	49
CG43689	Clock_2	Dsec	0.818	4	49
CG43689	Clock_2	Dsim	0.72	4	49
Ets65A	Clock_2	Dmel	0.718	13	49
Ets65A	Clock_2	Dsec	0.786	13	49
Ets65A	Clock_2	Dsim	0.708	13	49
Myc	Clock_2	Dmel	0.311	11	49
Myc	Clock_2	Dsec	0.649	11	49
Myc	Clock_2	Dsim	0.644	11	49
Sox21b	Clock_2	Dmel	0.515	11	49
Sox21b	Clock_2	Dsec	0.7	11	49
Sox21b	Clock_2	Dsim	0.438	11	49
SoxN	Clock_2	Dmel	0.757	14	49
SoxN	Clock_2	Dsec	0.5	14	49
SoxN	Clock_2	Dsim	0.703	14	49
aop	Clock_2	Dmel	0.602	13	49
aop	Clock_2	Dsec	0.557	13	49
aop	Clock_2	Dsim	0.764	13	49
grn	Clock_2	Dmel	0.777	9	49
grn	Clock_2	Dsec	0.7	9	49
grn	Clock_2	Dsim	0.607	9	49
Myc	Clock_3	Dmel	0.323	11	61
Myc	Clock_3	Dsec	0.508	11	61
Myc	Clock_3	Dsim	0.533	11	61
Rfx	Clock_3	Dmel	0.785	2	61
Rfx	Clock_3	Dsec	0.367	2	61
Rfx	Clock_3	Dsim	0.4	2	61
Sox21b	Clock_3	Dmel	0.569	11	61
Sox21b	Clock_3	Dsec	0.475	11	61
Sox21b	Clock_3	Dsim	0.514	11	61
Stat92E	Clock_3	Dmel	0.492	11	61
Stat92E	Clock_3	Dsec	0.35	11	61
Stat92E	Clock_3	Dsim	0.52	11	61
cnc	Clock_3	Dmel	0.323	16	61
cnc	Clock_3	Dsec	0.541	16	61
cnc	Clock_3	Dsim	0.351	16	61
cwo	Clock_3	Dmel	0.385	3	61
cwo	Clock_3	Dsec	0.492	3	61
cwo	Clock_3	Dsim	0.527	3	61
ewg	Clock_3	Dmel	0.354	2	61
ewg	Clock_3	Dsec	0.459	2	61
ewg	Clock_3	Dsim	0.392	2	61
ham	Clock_3	Dmel	0.369	1	61
ham	Clock_3	Dsec	0.35	1	61
ham	Clock_3	Dsim	0.32	1	61
vri	Clock_3	Dmel	0.462	2	61
vri	Clock_3	Dsec	0.5	2	61
vri	Clock_3	Dsim	0.527	2	61
Stat92E	DOP/SER	Dmel	0.303	11	46
Stat92E	DOP/SER	Dsec	0.36	11	46
Stat92E	DOP/SER	Dsim	0.35	11	46
SoxN	DOP_1	Dmel	0.432	14	28
SoxN	DOP_1	Dsec	0.34	14	28
SoxN	DOP_1	Dsim	0.441	14	28
scro	DOP_1	Dmel	0.703	5	28
scro	DOP_1	Dsec	0.784	5	28
scro	DOP_1	Dsim	0.734	5	28
sr	DOP_2	Dmel	0.647	14	42
sr	DOP_2	Dsec	0.338	14	42
sr	DOP_2	Dsim	0.317	14	42
tup	DOP_2	Dmel	0.624	8	42
tup	DOP_2	Dsec	0.595	8	42
tup	DOP_2	Dsim	0.63	8	42
cnc	Dh31	Dmel	0.353	16	14
cnc	Dh31	Dsec	0.376	16	14
cnc	Dh31	Dsim	0.333	16	14
sr	Dh31	Dmel	0.314	14	14
sr	Dh31	Dsec	0.448	14	14
sr	Dh31	Dsim	0.323	14	14
Clk	ENS	Dmel	0.339	2	74
Clk	ENS	Dsec	0.305	2	74
Clk	ENS	Dsim	0.36	2	74
Drgx	ENS	Dmel	0.321	2	74
Drgx	ENS	Dsec	0.362	2	74
Drgx	ENS	Dsim	0.33	2	74
Hnf4	ENS	Dmel	0.501	2	74
Hnf4	ENS	Dsec	0.595	2	74
Hnf4	ENS	Dsim	0.578	2	74
MESR3	ENS	Dmel	0.368	1	74
MESR3	ENS	Dsec	0.538	1	74
MESR3	ENS	Dsim	0.407	1	74
aop	ENS	Dmel	0.417	13	74
aop	ENS	Dsec	0.396	13	74
aop	ENS	Dsim	0.447	13	74
cnc	ENS	Dmel	0.404	16	74
cnc	ENS	Dsec	0.454	16	74
cnc	ENS	Dsim	0.499	16	74
pnt	ENS	Dmel	0.416	5	74
pnt	ENS	Dsec	0.634	5	74
pnt	ENS	Dsim	0.596	5	74
vvl	ENS	Dmel	0.418	20	74
vvl	ENS	Dsec	0.403	20	74
vvl	ENS	Dsim	0.532	20	74
Myc	FMRFa	Dmel	0.438	11	59
Myc	FMRFa	Dsec	0.697	11	59
Myc	FMRFa	Dsim	0.444	11	59
Scr	FMRFa	Dmel	0.75	3	59
Scr	FMRFa	Dsec	0.667	3	59
Scr	FMRFa	Dsim	0.667	3	59
Six4	FMRFa	Dmel	0.625	2	59
Six4	FMRFa	Dsec	0.455	2	59
Six4	FMRFa	Dsim	0.538	2	59
Stat92E	FMRFa	Dmel	0.312	11	59
Stat92E	FMRFa	Dsec	0.455	11	59
Stat92E	FMRFa	Dsim	0.423	11	59
ap	FMRFa	Dmel	0.375	2	59
ap	FMRFa	Dsec	0.485	2	59
ap	FMRFa	Dsim	0.333	2	59
dac	FMRFa	Dmel	0.625	19	59
dac	FMRFa	Dsec	0.424	19	59
dac	FMRFa	Dsim	0.481	19	59
svp	FMRFa	Dmel	0.562	3	59
svp	FMRFa	Dsec	0.333	3	59
svp	FMRFa	Dsim	0.615	3	59
zld	FMRFa	Dmel	0.5	19	59
zld	FMRFa	Dsec	0.333	19	59
zld	FMRFa	Dsim	0.333	19	59
CG32532	FMRFa_Dh44	Dmel	0.667	14	55
CG32532	FMRFa_Dh44	Dsec	0.447	14	55
CG32532	FMRFa_Dh44	Dsim	0.517	14	55
Ets65A	FMRFa_Dh44	Dmel	0.75	13	55
Ets65A	FMRFa_Dh44	Dsec	0.658	13	55
Ets65A	FMRFa_Dh44	Dsim	0.786	13	55
Optix	FMRFa_Dh44	Dmel	0.833	10	55
Optix	FMRFa_Dh44	Dsec	0.789	10	55
Optix	FMRFa_Dh44	Dsim	0.828	10	55
Sox102F	FMRFa_Dh44	Dmel	0.917	7	55
Sox102F	FMRFa_Dh44	Dsec	0.842	7	55
Sox102F	FMRFa_Dh44	Dsim	0.897	7	55
aop	FMRFa_Dh44	Dmel	0.875	13	55
aop	FMRFa_Dh44	Dsec	0.816	13	55
aop	FMRFa_Dh44	Dsim	0.893	13	55
bi	GABA_1	Dmel	0.411	18	10
bi	GABA_1	Dsec	0.492	18	10
bi	GABA_1	Dsim	0.42	18	10
vg	GABA_1	Dmel	0.349	1	10
vg	GABA_1	Dsec	0.418	1	10
vg	GABA_1	Dsim	0.381	1	10
ey	GABA_10	Dmel	0.62	5	66
ey	GABA_10	Dsec	0.477	5	66
ey	GABA_10	Dsim	0.519	5	66
mld	GABA_10	Dmel	0.66	6	66
mld	GABA_10	Dsec	0.554	6	66
mld	GABA_10	Dsim	0.556	6	66
zld	GABA_10	Dmel	0.52	19	66
zld	GABA_10	Dsec	0.446	19	66
zld	GABA_10	Dsim	0.333	19	66
Ets65A	GABA_11	Dmel	0.508	13	40
Ets65A	GABA_11	Dsec	0.614	13	40
Ets65A	GABA_11	Dsim	0.6	13	40
aop	GABA_11	Dmel	0.712	13	40
aop	GABA_11	Dsec	0.404	13	40
aop	GABA_11	Dsim	0.618	13	40
mirr	GABA_11	Dmel	0.729	6	40
mirr	GABA_11	Dsec	0.561	6	40
mirr	GABA_11	Dsim	0.909	6	40
mld	GABA_11	Dmel	0.458	6	40
mld	GABA_11	Dsec	0.386	6	40
mld	GABA_11	Dsim	0.509	6	40
Ets65A	GABA_12	Dmel	0.793	13	36
Ets65A	GABA_12	Dsec	0.821	13	36
Ets65A	GABA_12	Dsim	0.809	13	36
aop	GABA_12	Dmel	0.448	13	36
aop	GABA_12	Dsec	0.564	13	36
aop	GABA_12	Dsim	0.574	13	36
ara	GABA_12	Dmel	0.328	7	36
ara	GABA_12	Dsec	0.634	7	36
ara	GABA_12	Dsim	0.404	7	36
caup	GABA_12	Dmel	0.448	10	36
caup	GABA_12	Dsec	0.61	10	36
caup	GABA_12	Dsim	0.426	10	36
zld	GABA_12	Dmel	0.534	19	36
zld	GABA_12	Dsec	0.359	19	36
zld	GABA_12	Dsim	0.36	19	36
Fer1	GABA_13	Dmel	0.68	5	35
Fer1	GABA_13	Dsec	0.625	5	35
Fer1	GABA_13	Dsim	0.606	5	35
FoxK	GABA_13	Dmel	0.3	4	35
FoxK	GABA_13	Dsec	0.396	4	35
FoxK	GABA_13	Dsim	0.333	4	35
Hr3	GABA_13	Dmel	0.32	5	35
Hr3	GABA_13	Dsec	0.375	5	35
Hr3	GABA_13	Dsim	0.447	5	35
Optix	GABA_13	Dmel	0.5	10	35
Optix	GABA_13	Dsec	0.375	10	35
Optix	GABA_13	Dsim	0.606	10	35
da	GABA_13	Dmel	0.36	12	35
da	GABA_13	Dsec	0.333	12	35
da	GABA_13	Dsim	0.455	12	35
oc	GABA_13	Dmel	0.46	4	35
oc	GABA_13	Dsec	0.375	4	35
oc	GABA_13	Dsim	0.545	4	35
rn	GABA_13	Dmel	0.48	17	35
rn	GABA_13	Dsec	0.375	17	35
rn	GABA_13	Dsim	0.485	17	35
salm	GABA_13	Dmel	0.54	12	35
salm	GABA_13	Dsec	0.575	12	35
salm	GABA_13	Dsim	0.455	12	35
salr	GABA_13	Dmel	0.48	15	35
salr	GABA_13	Dsec	0.45	15	35
salr	GABA_13	Dsim	0.667	15	35
Ets65A	GABA_14	Dmel	0.662	13	40
Ets65A	GABA_14	Dsec	0.52	13	40
Ets65A	GABA_14	Dsim	0.31	13	40
aop	GABA_14	Dmel	0.508	13	40
aop	GABA_14	Dsec	0.44	13	40
aop	GABA_14	Dsim	0.448	13	40
caup	GABA_14	Dmel	0.338	10	40
caup	GABA_14	Dsec	0.429	10	40
caup	GABA_14	Dsim	0.345	10	40
Camta	GABA_2	Dmel	0.383	2	72
Camta	GABA_2	Dsec	0.509	2	72
Camta	GABA_2	Dsim	0.425	2	72
FoxK	GABA_2	Dmel	0.312	4	72
FoxK	GABA_2	Dsec	0.308	4	72
FoxK	GABA_2	Dsim	0.341	4	72
Scr	GABA_2	Dmel	0.498	3	72
Scr	GABA_2	Dsec	0.729	3	72
Scr	GABA_2	Dsim	0.639	3	72
CG32532	GABA_3	Dmel	0.369	14	15
CG32532	GABA_3	Dsec	0.309	14	15
CG32532	GABA_3	Dsim	0.367	14	15
SoxN	GABA_3	Dmel	0.68	14	15
SoxN	GABA_3	Dsec	0.346	14	15
SoxN	GABA_3	Dsim	0.596	14	15
vvl	GABA_3	Dmel	0.426	20	15
vvl	GABA_3	Dsec	0.503	20	15
vvl	GABA_3	Dsim	0.511	20	15
CG12769	GABA_4	Dmel	0.301	4	43
CG12769	GABA_4	Dsec	0.314	4	43
CG12769	GABA_4	Dsim	0.319	4	43
caup	GABA_4	Dmel	0.373	10	43
caup	GABA_4	Dsec	0.448	10	43
caup	GABA_4	Dsim	0.448	10	43
pb	GABA_4	Dmel	0.644	1	43
pb	GABA_4	Dsec	0.552	1	43
pb	GABA_4	Dsim	0.552	1	43
Fer1	GABA_5	Dmel	0.606	5	37
Fer1	GABA_5	Dsec	0.632	5	37
Fer1	GABA_5	Dsim	0.514	5	37
RunxA	GABA_5	Dmel	0.319	4	37
RunxA	GABA_5	Dsec	0.317	4	37
RunxA	GABA_5	Dsim	0.347	4	37
fkh	GABA_5	Dmel	0.638	16	37
fkh	GABA_5	Dsec	0.759	16	37
fkh	GABA_5	Dsim	0.81	16	37
Atf6	GABA_6	Dmel	0.407	9	49
Atf6	GABA_6	Dsec	0.458	9	49
Atf6	GABA_6	Dsim	0.37	9	49
Fer1	GABA_6	Dmel	0.604	5	49
Fer1	GABA_6	Dsec	0.458	5	49
Fer1	GABA_6	Dsim	0.571	5	49
RunxA	GABA_6	Dmel	0.659	4	49
RunxA	GABA_6	Dsec	0.583	4	49
RunxA	GABA_6	Dsim	0.575	4	49
acj6	GABA_6	Dmel	0.978	7	49
acj6	GABA_6	Dsec	0.904	7	49
acj6	GABA_6	Dsim	0.932	7	49
oc	GABA_6	Dmel	0.604	4	49
oc	GABA_6	Dsec	0.569	4	49
oc	GABA_6	Dsim	0.529	4	49
salm	GABA_6	Dmel	0.44	12	49
salm	GABA_6	Dsec	0.528	12	49
salm	GABA_6	Dsim	0.514	12	49
salr	GABA_6	Dmel	0.429	15	49
salr	GABA_6	Dsec	0.597	15	49
salr	GABA_6	Dsim	0.63	15	49
vvl	GABA_6	Dmel	0.879	20	49
vvl	GABA_6	Dsec	0.833	20	49
vvl	GABA_6	Dsim	0.8	20	49
zld	GABA_6	Dmel	0.802	19	49
zld	GABA_6	Dsec	0.667	19	49
zld	GABA_6	Dsim	0.616	19	49
inv	GABA_7	Dmel	0.337	2	61
inv	GABA_7	Dsec	0.415	2	61
inv	GABA_7	Dsim	0.382	2	61
salm	GABA_7	Dmel	0.59	12	61
salm	GABA_7	Dsec	0.736	12	61
salm	GABA_7	Dsim	0.724	12	61
salr	GABA_7	Dmel	0.651	15	61
salr	GABA_7	Dsec	0.717	15	61
salr	GABA_7	Dsim	0.56	15	61
Lim3	GABA_8	Dmel	0.5	6	24
Lim3	GABA_8	Dsec	0.577	6	24
Lim3	GABA_8	Dsim	0.65	6	24
Sox21b	GABA_8	Dmel	0.464	11	24
Sox21b	GABA_8	Dsec	0.604	11	24
Sox21b	GABA_8	Dsim	0.439	11	24
SoxN	GABA_8	Dmel	0.69	14	24
SoxN	GABA_8	Dsec	0.495	14	24
SoxN	GABA_8	Dsim	0.643	14	24
bi	GABA_8	Dmel	0.94	18	24
bi	GABA_8	Dsec	0.937	18	24
bi	GABA_8	Dsim	0.909	18	24
salr	GABA_8	Dmel	0.321	15	24
salr	GABA_8	Dsec	0.405	15	24
salr	GABA_8	Dsim	0.315	15	24
D	GABA_9	Dmel	0.3	3	37
D	GABA_9	Dsec	0.426	3	37
D	GABA_9	Dsim	0.444	3	37
Ets65A	GABA_9	Dmel	0.512	13	37
Ets65A	GABA_9	Dsec	0.77	13	37
Ets65A	GABA_9	Dsim	0.689	13	37
Sox21b	GABA_9	Dmel	0.575	11	37
Sox21b	GABA_9	Dsec	0.6	11	37
Sox21b	GABA_9	Dsim	0.644	11	37
aop	GABA_9	Dmel	0.512	13	37
aop	GABA_9	Dsec	0.639	13	37
aop	GABA_9	Dsim	0.578	13	37
grn	GABA_9	Dmel	0.7	9	37
grn	GABA_9	Dsec	0.574	9	37
grn	GABA_9	Dsim	0.481	9	37
sr	GABA_9	Dmel	0.35	14	37
sr	GABA_9	Dsec	0.471	14	37
sr	GABA_9	Dsim	0.6	14	37
zld	GABA_9	Dmel	0.6	19	37
zld	GABA_9	Dsec	0.541	19	37
zld	GABA_9	Dsim	0.385	19	37
Atf6	Glu_10	Dmel	0.513	9	52
Atf6	Glu_10	Dsec	0.389	9	52
Atf6	Glu_10	Dsim	0.454	9	52
Lmx1a	Glu_10	Dmel	0.359	3	52
Lmx1a	Glu_10	Dsec	0.313	3	52
Lmx1a	Glu_10	Dsim	0.368	3	52
Sp1	Glu_10	Dmel	0.346	5	52
Sp1	Glu_10	Dsec	0.386	5	52
Sp1	Glu_10	Dsim	0.326	5	52
fkh	Glu_10	Dmel	0.333	16	52
fkh	Glu_10	Dsec	0.389	16	52
fkh	Glu_10	Dsim	0.463	16	52
mirr	Glu_10	Dmel	0.808	6	52
mirr	Glu_10	Dsec	0.687	6	52
mirr	Glu_10	Dsim	0.895	6	52
rn	Glu_10	Dmel	0.538	17	52
rn	Glu_10	Dsec	0.373	17	52
rn	Glu_10	Dsim	0.485	17	52
salm	Glu_10	Dmel	0.449	12	52
salm	Glu_10	Dsec	0.687	12	52
salm	Glu_10	Dsim	0.653	12	52
salr	Glu_10	Dmel	0.641	15	52
salr	Glu_10	Dsec	0.558	15	52
salr	Glu_10	Dsim	0.619	15	52
scro	Glu_10	Dmel	0.526	5	52
scro	Glu_10	Dsec	0.422	5	52
scro	Glu_10	Dsim	0.495	5	52
vvl	Glu_10	Dmel	0.923	20	52
vvl	Glu_10	Dsec	0.952	20	52
vvl	Glu_10	Dsim	0.926	20	52
Ets65A	Glu_11	Dmel	0.731	13	71
Ets65A	Glu_11	Dsec	0.722	13	71
Ets65A	Glu_11	Dsim	0.75	13	71
Lmx1a	Glu_11	Dmel	0.628	3	71
Lmx1a	Glu_11	Dsec	0.731	3	71
Lmx1a	Glu_11	Dsim	0.681	3	71
TfAP-2	Glu_11	Dmel	0.321	2	71
TfAP-2	Glu_11	Dsec	0.375	2	71
TfAP-2	Glu_11	Dsim	0.382	2	71
fkh	Glu_11	Dmel	0.731	16	71
fkh	Glu_11	Dsec	0.639	16	71
fkh	Glu_11	Dsim	0.779	16	71
hbn	Glu_11	Dmel	0.564	4	71
hbn	Glu_11	Dsec	0.462	4	71
hbn	Glu_11	Dsim	0.456	4	71
rn	Glu_11	Dmel	0.769	17	71
rn	Glu_11	Dsec	0.722	17	71
rn	Glu_11	Dsim	0.696	17	71
salm	Glu_11	Dmel	0.551	12	71
salm	Glu_11	Dsec	0.736	12	71
salm	Glu_11	Dsim	0.691	12	71
salr	Glu_11	Dmel	0.577	15	71
salr	Glu_11	Dsec	0.59	15	71
salr	Glu_11	Dsim	0.58	15	71
CG14431	Glu_12	Dmel	0.415	9	58
CG14431	Glu_12	Dsec	0.641	9	58
CG14431	Glu_12	Dsim	0.5	9	58
Sp1	Glu_12	Dmel	1	5	58
Sp1	Glu_12	Dsec	1	5	58
Sp1	Glu_12	Dsim	0.95	5	58
ara	Glu_12	Dmel	0.446	7	58
ara	Glu_12	Dsec	0.469	7	58
ara	Glu_12	Dsim	0.493	7	58
caup	Glu_12	Dmel	0.646	10	58
caup	Glu_12	Dsec	0.703	10	58
caup	Glu_12	Dsim	0.637	10	58
dac	Glu_12	Dmel	0.723	19	58
dac	Glu_12	Dsec	0.667	19	58
dac	Glu_12	Dsim	0.662	19	58
fkh	Glu_12	Dmel	0.615	16	58
fkh	Glu_12	Dsec	0.771	16	58
fkh	Glu_12	Dsim	0.733	16	58
hbn	Glu_12	Dmel	0.477	4	58
hbn	Glu_12	Dsec	0.438	4	58
hbn	Glu_12	Dsim	0.493	4	58
salm	Glu_12	Dmel	0.369	12	58
salm	Glu_12	Dsec	0.354	12	58
salm	Glu_12	Dsim	0.373	12	58
salr	Glu_12	Dmel	0.477	15	58
salr	Glu_12	Dsec	0.406	15	58
salr	Glu_12	Dsim	0.387	15	58
CG32532	Glu_13	Dmel	0.441	14	27
CG32532	Glu_13	Dsec	0.36	14	27
CG32532	Glu_13	Dsim	0.326	14	27
CG43689	Glu_13	Dmel	0.301	4	27
CG43689	Glu_13	Dsec	0.42	4	27
CG43689	Glu_13	Dsim	0.389	4	27
Optix	Glu_13	Dmel	0.366	10	27
Optix	Glu_13	Dsec	0.38	10	27
Optix	Glu_13	Dsim	0.347	10	27
dac	Glu_13	Dmel	0.301	19	27
dac	Glu_13	Dsec	0.32	19	27
dac	Glu_13	Dsim	0.337	19	27
rn	Glu_13	Dmel	0.344	17	27
rn	Glu_13	Dsec	0.34	17	27
rn	Glu_13	Dsim	0.327	17	27
CG43689	Glu_14	Dmel	0.792	4	30
CG43689	Glu_14	Dsec	0.89	4	30
CG43689	Glu_14	Dsim	0.65	4	30
caup	Glu_14	Dmel	0.509	10	30
caup	Glu_14	Dsec	0.457	10	30
caup	Glu_14	Dsim	0.4	10	30
rn	Glu_14	Dmel	0.396	17	30
rn	Glu_14	Dsec	0.534	17	30
rn	Glu_14	Dsim	0.526	17	30
bi	Glu_15	Dmel	0.927	18	22
bi	Glu_15	Dsec	0.84	18	22
bi	Glu_15	Dsim	0.9	18	22
oc	Glu_15	Dmel	0.39	4	22
oc	Glu_15	Dsec	0.533	4	22
oc	Glu_15	Dsim	0.474	4	22
rn	Glu_15	Dmel	0.634	17	22
rn	Glu_15	Dsec	0.533	17	22
rn	Glu_15	Dsim	0.65	17	22
bi	Glu_2	Dmel	0.667	18	9
bi	Glu_2	Dsec	0.552	18	9
bi	Glu_2	Dsim	0.591	18	9
salm	Glu_3	Dmel	0.312	12	31
salm	Glu_3	Dsec	0.349	12	31
salm	Glu_3	Dsim	0.413	12	31
salr	Glu_3	Dmel	0.373	15	31
salr	Glu_3	Dsec	0.317	15	31
salr	Glu_3	Dsim	0.389	15	31
zld	Glu_3	Dmel	0.369	19	31
zld	Glu_3	Dsec	0.314	19	31
zld	Glu_3	Dsim	0.375	19	31
bi	Glu_5	Dmel	0.657	18	11
bi	Glu_5	Dsec	0.634	18	11
bi	Glu_5	Dsim	0.614	18	11
SoxN	Glu_6	Dmel	0.529	14	17
SoxN	Glu_6	Dsec	0.371	14	17
SoxN	Glu_6	Dsim	0.53	14	17
grn	Glu_6	Dmel	0.832	9	17
grn	Glu_6	Dsec	0.7	9	17
grn	Glu_6	Dsim	0.673	9	17
mirr	Glu_6	Dmel	0.366	6	17
mirr	Glu_6	Dsec	0.335	6	17
mirr	Glu_6	Dsim	0.396	6	17
zld	Glu_6	Dmel	0.345	19	17
zld	Glu_6	Dsec	0.367	19	17
zld	Glu_6	Dsim	0.386	19	17
RunxA	Glu_7	Dmel	0.381	4	35
RunxA	Glu_7	Dsec	0.33	4	35
RunxA	Glu_7	Dsim	0.446	4	35
Rx	Glu_7	Dmel	0.339	4	35
Rx	Glu_7	Dsec	0.423	4	35
Rx	Glu_7	Dsim	0.313	4	35
Smox	Glu_7	Dmel	0.305	5	35
Smox	Glu_7	Dsec	0.333	5	35
Smox	Glu_7	Dsim	0.41	5	35
Sp1	Glu_7	Dmel	0.856	5	35
Sp1	Glu_7	Dsec	0.703	5	35
Sp1	Glu_7	Dsim	0.774	5	35
ara	Glu_7	Dmel	0.593	7	35
ara	Glu_7	Dsec	0.577	7	35
ara	Glu_7	Dsim	0.613	7	35
caup	Glu_7	Dmel	0.754	10	35
caup	Glu_7	Dsec	0.712	10	35
caup	Glu_7	Dsim	0.71	10	35
dac	Glu_7	Dmel	0.576	19	35
dac	Glu_7	Dsec	0.432	19	35
dac	Glu_7	Dsim	0.516	19	35
fkh	Glu_7	Dmel	0.653	16	35
fkh	Glu_7	Dsec	0.67	16	35
fkh	Glu_7	Dsim	0.747	16	35
hbn	Glu_7	Dmel	0.415	4	35
hbn	Glu_7	Dsec	0.341	4	35
hbn	Glu_7	Dsim	0.398	4	35
salm	Glu_7	Dmel	0.475	12	35
salm	Glu_7	Dsec	0.631	12	35
salm	Glu_7	Dsim	0.518	12	35
salr	Glu_7	Dmel	0.542	15	35
salr	Glu_7	Dsec	0.64	15	35
salr	Glu_7	Dsim	0.548	15	35
vvl	Glu_7	Dmel	0.475	20	35
vvl	Glu_7	Dsec	0.648	20	35
vvl	Glu_7	Dsim	0.446	20	35
zld	Glu_7	Dmel	0.636	19	35
zld	Glu_7	Dsec	0.396	19	35
zld	Glu_7	Dsim	0.581	19	35
Sox21b	Glu_8	Dmel	0.394	11	25
Sox21b	Glu_8	Dsec	0.457	11	25
Sox21b	Glu_8	Dsim	0.581	11	25
mld	Glu_8	Dmel	0.385	6	25
mld	Glu_8	Dsec	0.312	6	25
mld	Glu_8	Dsim	0.394	6	25
zld	Glu_8	Dmel	0.33	19	25
zld	Glu_8	Dsec	0.318	19	25
zld	Glu_8	Dsim	0.468	19	25
CG32532	Glu_9	Dmel	0.588	14	51
CG32532	Glu_9	Dsec	0.536	14	51
CG32532	Glu_9	Dsim	0.516	14	51
Myc	Glu_9	Dmel	0.3	11	51
Myc	Glu_9	Dsec	0.6	11	51
Myc	Glu_9	Dsim	0.648	11	51
Smox	Glu_9	Dmel	0.388	5	51
Smox	Glu_9	Dsec	0.336	5	51
Smox	Glu_9	Dsim	0.312	5	51
bi	Glu_9	Dmel	0.875	18	51
bi	Glu_9	Dsec	0.621	18	51
bi	Glu_9	Dsim	0.672	18	51
bsh	Glu_9	Dmel	0.537	3	51
bsh	Glu_9	Dsec	0.436	3	51
bsh	Glu_9	Dsim	0.451	3	51
dac	Glu_9	Dmel	0.637	19	51
dac	Glu_9	Dsec	0.618	19	51
dac	Glu_9	Dsim	0.625	19	51
tup	Glu_9	Dmel	0.713	8	51
tup	Glu_9	Dsec	0.736	8	51
tup	Glu_9	Dsim	0.672	8	51
CG32772	MS	Dmel	0.32	1	41
CG32772	MS	Dsec	0.394	1	41
CG32772	MS	Dsim	0.321	1	41
Stat92E	MS	Dmel	0.44	11	41
Stat92E	MS	Dsec	0.515	11	41
Stat92E	MS	Dsim	0.607	11	41
foxo	MS	Dmel	0.76	7	41
foxo	MS	Dsec	0.727	7	41
foxo	MS	Dsim	0.714	7	41
vvl	MS	Dmel	0.64	20	41
vvl	MS	Dsec	0.788	20	41
vvl	MS	Dsim	0.821	20	41
Ets65A	Mip	Dmel	0.408	13	13
Ets65A	Mip	Dsec	0.483	13	13
Ets65A	Mip	Dsim	0.5	13	13
Optix	Mip	Dmel	0.492	10	13
Optix	Mip	Dsec	0.505	10	13
Optix	Mip	Dsim	0.54	10	13
Rx	Mip	Dmel	0.363	4	13
Rx	Mip	Dsec	0.349	4	13
Rx	Mip	Dsim	0.395	4	13
Ets65A	NPF_AstA	Dmel	0.761	13	72
Ets65A	NPF_AstA	Dsec	0.672	13	72
Ets65A	NPF_AstA	Dsim	0.661	13	72
Ets96B	NPF_AstA	Dmel	0.478	1	72
Ets96B	NPF_AstA	Dsec	0.607	1	72
Ets96B	NPF_AstA	Dsim	0.414	1	72
Optix	NPF_AstA	Dmel	0.687	10	72
Optix	NPF_AstA	Dsec	0.726	10	72
Optix	NPF_AstA	Dsim	0.732	10	72
Rx	NPF_AstA	Dmel	0.91	4	72
Rx	NPF_AstA	Dsec	0.887	4	72
Rx	NPF_AstA	Dsim	0.862	4	72
aop	NPF_AstA	Dmel	0.985	13	72
aop	NPF_AstA	Dsec	0.952	13	72
aop	NPF_AstA	Dsim	0.982	13	72
pnt	NPF_AstA	Dmel	1	5	72
pnt	NPF_AstA	Dsec	0.774	5	72
pnt	NPF_AstA	Dsim	0.857	5	72
CG32532	NPF_Dh31	Dmel	0.457	14	30
CG32532	NPF_Dh31	Dsec	0.413	14	30
CG32532	NPF_Dh31	Dsim	0.355	14	30
Ets65A	NPF_Dh31	Dmel	0.55	13	30
Ets65A	NPF_Dh31	Dsec	0.532	13	30
Ets65A	NPF_Dh31	Dsim	0.468	13	30
Optix	NPF_Dh31	Dmel	0.667	10	30
Optix	NPF_Dh31	Dsec	0.564	10	30
Optix	NPF_Dh31	Dsim	0.694	10	30
zld	NPF_Dh31	Dmel	0.372	19	30
zld	NPF_Dh31	Dsec	0.532	19	30
zld	NPF_Dh31	Dsim	0.338	19	30
CG32532	OCTY	Dmel	0.513	14	61
CG32532	OCTY	Dsec	0.583	14	61
CG32532	OCTY	Dsim	0.519	14	61
da	OCTY	Dmel	0.333	12	61
da	OCTY	Dsec	0.306	12	61
da	OCTY	Dsim	0.407	12	61
dac	OCTY	Dmel	0.59	19	61
dac	OCTY	Dsec	0.778	19	61
dac	OCTY	Dsim	0.815	19	61
CG14431	OPN	Dmel	0.719	9	47
CG14431	OPN	Dsec	0.63	9	47
CG14431	OPN	Dsim	0.522	9	47
acj6	OPN	Dmel	0.747	7	47
acj6	OPN	Dsec	0.693	7	47
acj6	OPN	Dsim	0.711	7	47
mirr	OPN	Dmel	0.509	6	47
mirr	OPN	Dsec	0.394	6	47
mirr	OPN	Dsim	0.386	6	47
tup	OPN	Dmel	0.423	8	47
tup	OPN	Dsec	0.481	8	47
tup	OPN	Dsim	0.392	8	47
Drgx	PRN	Dmel	0.652	2	67
Drgx	PRN	Dsec	0.647	2	67
Drgx	PRN	Dsim	0.605	2	67
Eip74EF	PRN	Dmel	0.419	3	67
Eip74EF	PRN	Dsec	0.4	3	67
Eip74EF	PRN	Dsim	0.393	3	67
Hnf4	PRN	Dmel	0.544	2	67
Hnf4	PRN	Dsec	0.47	2	67
Hnf4	PRN	Dsim	0.494	2	67
cnc	PRN	Dmel	0.503	16	67
cnc	PRN	Dsec	0.605	16	67
cnc	PRN	Dsim	0.638	16	67
dve	PRN	Dmel	0.893	3	67
dve	PRN	Dsec	0.91	3	67
dve	PRN	Dsim	0.933	3	67
foxo	PRN	Dmel	0.446	7	67
foxo	PRN	Dsec	0.444	7	67
foxo	PRN	Dsim	0.545	7	67
klu	PRN	Dmel	0.535	1	67
klu	PRN	Dsec	0.487	1	67
klu	PRN	Dsim	0.361	1	67
svp	PRN	Dmel	0.426	3	67
svp	PRN	Dsec	0.315	3	67
svp	PRN	Dsim	0.397	3	67
D	Poxn_1	Dmel	0.527	3	78
D	Poxn_1	Dsec	0.569	3	78
D	Poxn_1	Dsim	0.569	3	78
Poxn	Poxn_1	Dmel	0.623	4	78
Poxn	Poxn_1	Dsec	0.374	4	78
Poxn	Poxn_1	Dsim	0.48	4	78
Sox21b	Poxn_1	Dmel	0.767	11	78
Sox21b	Poxn_1	Dsec	0.866	11	78
Sox21b	Poxn_1	Dsim	0.791	11	78
SoxN	Poxn_1	Dmel	0.829	14	78
SoxN	Poxn_1	Dsec	0.6	14	78
SoxN	Poxn_1	Dsim	0.725	14	78
ara	Poxn_1	Dmel	0.377	7	78
ara	Poxn_1	Dsec	0.546	7	78
ara	Poxn_1	Dsim	0.488	7	78
caup	Poxn_1	Dmel	0.384	10	78
caup	Poxn_1	Dsec	0.597	10	78
caup	Poxn_1	Dsim	0.561	10	78
da	Poxn_1	Dmel	0.363	12	78
da	Poxn_1	Dsec	0.374	12	78
da	Poxn_1	Dsim	0.319	12	78
grn	Poxn_1	Dmel	0.945	9	78
grn	Poxn_1	Dsec	0.856	9	78
grn	Poxn_1	Dsim	0.78	9	78
sr	Poxn_1	Dmel	0.301	14	78
sr	Poxn_1	Dsec	0.475	14	78
sr	Poxn_1	Dsim	0.301	14	78
Poxn	Poxn_2	Dmel	0.528	4	31
Poxn	Poxn_2	Dsec	0.531	4	31
Poxn	Poxn_2	Dsim	0.548	4	31
Ptx1	Poxn_2	Dmel	0.39	2	31
Ptx1	Poxn_2	Dsec	0.447	2	31
Ptx1	Poxn_2	Dsim	0.493	2	31
grn	Poxn_2	Dmel	0.544	9	31
grn	Poxn_2	Dsec	0.43	9	31
grn	Poxn_2	Dsim	0.387	9	31
mirr	Poxn_2	Dmel	0.569	6	31
mirr	Poxn_2	Dsec	0.535	6	31
mirr	Poxn_2	Dsim	0.78	6	31
pho	Poxn_2	Dmel	0.318	3	31
pho	Poxn_2	Dsec	0.383	3	31
pho	Poxn_2	Dsim	0.345	3	31
sr	Poxn_2	Dmel	0.405	14	31
sr	Poxn_2	Dsec	0.414	14	31
sr	Poxn_2	Dsim	0.4	14	31
zld	Poxn_2	Dmel	0.379	19	31
zld	Poxn_2	Dsec	0.43	19	31
zld	Poxn_2	Dsim	0.452	19	31
D	Poxn_3	Dmel	0.448	3	75
D	Poxn_3	Dsec	0.412	3	75
D	Poxn_3	Dsim	0.571	3	75
Hr38	Poxn_3	Dmel	0.425	1	75
Hr38	Poxn_3	Dsec	0.619	1	75
Hr38	Poxn_3	Dsim	0.451	1	75
Poxn	Poxn_3	Dmel	0.563	4	75
Poxn	Poxn_3	Dsec	0.505	4	75
Poxn	Poxn_3	Dsim	0.647	4	75
Sox21b	Poxn_3	Dmel	0.529	11	75
Sox21b	Poxn_3	Dsec	0.753	11	75
Sox21b	Poxn_3	Dsim	0.714	11	75
SoxN	Poxn_3	Dmel	0.805	14	75
SoxN	Poxn_3	Dsec	0.67	14	75
SoxN	Poxn_3	Dsim	0.853	14	75
grn	Poxn_3	Dmel	0.897	9	75
grn	Poxn_3	Dsec	0.745	9	75
grn	Poxn_3	Dsim	0.747	9	75
mirr	Poxn_3	Dmel	0.586	6	75
mirr	Poxn_3	Dsec	0.557	6	75
mirr	Poxn_3	Dsim	0.813	6	75
sv	Poxn_3	Dmel	0.494	4	75
sv	Poxn_3	Dsec	0.549	4	75
sv	Poxn_3	Dsim	0.451	4	75
Sox21b	Poxn_4	Dmel	0.597	11	43
Sox21b	Poxn_4	Dsec	0.792	11	43
Sox21b	Poxn_4	Dsim	0.741	11	43
SoxN	Poxn_4	Dmel	0.649	14	43
SoxN	Poxn_4	Dsec	0.345	14	43
SoxN	Poxn_4	Dsim	0.69	14	43
ara	Poxn_4	Dmel	0.455	7	43
ara	Poxn_4	Dsec	0.361	7	43
ara	Poxn_4	Dsim	0.328	7	43
caup	Poxn_4	Dmel	0.636	10	43
caup	Poxn_4	Dsec	0.569	10	43
caup	Poxn_4	Dsim	0.379	10	43
grn	Poxn_4	Dmel	0.558	9	43
grn	Poxn_4	Dsec	0.564	9	43
grn	Poxn_4	Dsim	0.586	9	43
sv	Poxn_4	Dmel	0.701	4	43
sv	Poxn_4	Dsec	0.597	4	43
sv	Poxn_4	Dsim	0.481	4	43
zld	Poxn_4	Dmel	0.857	19	43
zld	Poxn_4	Dsec	0.709	19	43
zld	Poxn_4	Dsim	0.844	19	43
Sox21b	Poxn_5	Dmel	0.542	11	44
Sox21b	Poxn_5	Dsec	0.867	11	44
Sox21b	Poxn_5	Dsim	0.857	11	44
SoxN	Poxn_5	Dmel	0.958	14	44
SoxN	Poxn_5	Dsec	0.621	14	44
SoxN	Poxn_5	Dsim	0.667	14	44
grn	Poxn_5	Dmel	0.958	9	44
grn	Poxn_5	Dsec	0.833	9	44
grn	Poxn_5	Dsim	0.667	9	44
sv	Poxn_5	Dmel	0.75	4	44
sv	Poxn_5	Dsec	0.767	4	44
sv	Poxn_5	Dsim	0.524	4	44
Dr	Poxn_6	Dmel	0.636	1	95
Dr	Poxn_6	Dsec	0.6	1	95
Dr	Poxn_6	Dsim	0.5	1	95
HLH3B	Poxn_6	Dmel	0.636	1	95
HLH3B	Poxn_6	Dsec	0.45	1	95
HLH3B	Poxn_6	Dsim	0.5	1	95
Poxn	Poxn_6	Dmel	0.727	4	95
Poxn	Poxn_6	Dsec	0.3	4	95
Poxn	Poxn_6	Dsim	0.75	4	95
Sox21b	Poxn_6	Dmel	0.818	11	95
Sox21b	Poxn_6	Dsec	0.84	11	95
Sox21b	Poxn_6	Dsim	0.75	11	95
SoxN	Poxn_6	Dmel	0.818	14	95
SoxN	Poxn_6	Dsec	0.7	14	95
SoxN	Poxn_6	Dsim	0.667	14	95
CG14431	RYa	Dmel	0.794	9	81
CG14431	RYa	Dsec	0.701	9	81
CG14431	RYa	Dsim	0.561	9	81
CG32532	RYa	Dmel	0.5	14	81
CG32532	RYa	Dsec	0.468	14	81
CG32532	RYa	Dsim	0.431	14	81
Myc	RYa	Dmel	0.324	11	81
Myc	RYa	Dsec	0.753	11	81
Myc	RYa	Dsim	0.583	11	81
aop	RYa	Dmel	0.338	13	81
aop	RYa	Dsec	0.338	13	81
aop	RYa	Dsim	0.545	13	81
bi	RYa	Dmel	0.735	18	81
bi	RYa	Dsec	0.853	18	81
bi	RYa	Dsim	0.875	18	81
bsh	RYa	Dmel	0.485	3	81
bsh	RYa	Dsec	0.455	3	81
bsh	RYa	Dsim	0.333	3	81
dac	RYa	Dmel	0.471	19	81
dac	RYa	Dsec	0.571	19	81
dac	RYa	Dsim	0.389	19	81
dve	RYa	Dmel	0.559	3	81
dve	RYa	Dsec	0.597	3	81
dve	RYa	Dsim	0.75	3	81
mld	RYa	Dmel	0.529	6	81
mld	RYa	Dsec	0.494	6	81
mld	RYa	Dsim	0.625	6	81
tup	RYa	Dmel	0.5	8	81
tup	RYa	Dsec	0.597	8	81
tup	RYa	Dsim	0.439	8	81
Hr3	SER	Dmel	0.333	5	66
Hr3	SER	Dsec	0.409	5	66
Hr3	SER	Dsim	0.536	5	66
Lim3	SER	Dmel	0.833	6	66
Lim3	SER	Dsec	0.636	6	66
Lim3	SER	Dsim	0.63	6	66
cnc	SER	Dmel	0.458	16	66
cnc	SER	Dsec	0.727	16	66
cnc	SER	Dsim	0.37	16	66
inv	SER	Dmel	0.417	2	66
inv	SER	Dsec	0.545	2	66
inv	SER	Dsim	0.407	2	66
pdm2	SER	Dmel	0.375	1	66
pdm2	SER	Dsec	0.591	1	66
pdm2	SER	Dsim	0.63	1	66
salm	SER	Dmel	0.667	12	66
salm	SER	Dsec	0.773	12	66
salm	SER	Dsim	0.667	12	66
salr	SER	Dmel	0.708	15	66
salr	SER	Dsec	0.864	15	66
salr	SER	Dsim	0.679	15	66
sr	SER	Dmel	0.333	14	66
sr	SER	Dsec	0.545	14	66
sr	SER	Dsim	0.37	14	66
svp	SER	Dmel	0.458	3	66
svp	SER	Dsec	0.5	3	66
svp	SER	Dsim	0.333	3	66
tup	SER	Dmel	0.833	8	66
tup	SER	Dsec	0.682	8	66
tup	SER	Dsim	0.63	8	66
vvl	SER	Dmel	0.917	20	66
vvl	SER	Dsec	1	20	66
vvl	SER	Dsim	0.893	20	66
Atf3	SUB	Dmel	0.317	1	74
Atf3	SUB	Dsec	0.311	1	74
Atf3	SUB	Dsim	0.333	1	74
Eip74EF	SUB	Dmel	0.4	3	74
Eip74EF	SUB	Dsec	0.489	3	74
Eip74EF	SUB	Dsim	0.476	3	74
cnc	SUB	Dmel	0.533	16	74
cnc	SUB	Dsec	0.738	16	74
cnc	SUB	Dsim	0.762	16	74
cwo	SUB	Dmel	0.383	3	74
cwo	SUB	Dsec	0.489	3	74
cwo	SUB	Dsim	0.476	3	74
dar1	SUB	Dmel	0.333	1	74
dar1	SUB	Dsec	0.422	1	74
dar1	SUB	Dsim	0.455	1	74
foxo	SUB	Dmel	0.5	7	74
foxo	SUB	Dsec	0.446	7	74
foxo	SUB	Dsim	0.619	7	74
grn	SUB	Dmel	0.4	9	74
grn	SUB	Dsec	0.356	9	74
grn	SUB	Dsim	0.394	9	74
ovo	SUB	Dmel	0.567	1	74
ovo	SUB	Dsec	0.431	1	74
ovo	SUB	Dsim	0.476	1	74
vvl	SUB	Dmel	0.667	20	74
vvl	SUB	Dsec	0.511	20	74
vvl	SUB	Dsim	0.455	20	74
CG32532	TY_1	Dmel	0.514	14	37
CG32532	TY_1	Dsec	0.465	14	37
CG32532	TY_1	Dsim	0.353	14	37
Sox21a	TY_1	Dmel	0.432	2	37
Sox21a	TY_1	Dsec	0.326	2	37
Sox21a	TY_1	Dsim	0.404	2	37
Fer2	TY_2	Dmel	0.488	1	71
Fer2	TY_2	Dsec	0.647	1	71
Fer2	TY_2	Dsim	0.5	1	71
Sox21b	TY_2	Dmel	0.372	11	71
Sox21b	TY_2	Dsec	0.471	11	71
Sox21b	TY_2	Dsim	0.342	11	71
SoxN	TY_2	Dmel	0.791	14	71
SoxN	TY_2	Dsec	0.471	14	71
SoxN	TY_2	Dsim	0.541	14	71
da	TY_2	Dmel	0.326	12	71
da	TY_2	Dsec	0.353	12	71
da	TY_2	Dsim	0.351	12	71
scro	TY_2	Dmel	0.791	5	71
scro	TY_2	Dsec	0.735	5	71
scro	TY_2	Dsim	0.895	5	71
Atf6	Tbh	Dmel	0.467	9	75
Atf6	Tbh	Dsec	0.357	9	75
Atf6	Tbh	Dsim	0.4	9	75
CG14431	Tbh	Dmel	0.5	9	75
CG14431	Tbh	Dsec	0.357	9	75
CG14431	Tbh	Dsim	0.533	9	75
cnc	Tbh	Dmel	0.367	16	75
cnc	Tbh	Dsec	0.357	16	75
cnc	Tbh	Dsim	0.333	16	75
dac	Tbh	Dmel	0.667	19	75
dac	Tbh	Dsec	0.571	19	75
dac	Tbh	Dsim	0.667	19	75
rn	Tk_1	Dmel	0.337	17	16
rn	Tk_1	Dsec	0.325	17	16
rn	Tk_1	Dsim	0.345	17	16
vvl	Tk_1	Dmel	0.322	20	16
vvl	Tk_1	Dsec	0.35	20	16
vvl	Tk_1	Dsim	0.367	20	16
CG32532	Tk_2	Dmel	0.491	14	63
CG32532	Tk_2	Dsec	0.505	14	63
CG32532	Tk_2	Dsim	0.569	14	63
Ets65A	Tk_2	Dmel	0.465	13	63
Ets65A	Tk_2	Dsec	0.556	13	63
Ets65A	Tk_2	Dsim	0.466	13	63
Optix	Tk_2	Dmel	0.912	10	63
Optix	Tk_2	Dsec	0.778	10	63
Optix	Tk_2	Dsim	0.933	10	63
Sox102F	Tk_2	Dmel	0.737	7	63
Sox102F	Tk_2	Dsec	0.634	7	63
Sox102F	Tk_2	Dsim	0.706	7	63
aop	Tk_2	Dmel	0.579	13	63
aop	Tk_2	Dsec	0.343	13	63
aop	Tk_2	Dsim	0.466	13	63
da	Tk_2	Dmel	0.325	12	63
da	Tk_2	Dsec	0.337	12	63
da	Tk_2	Dsim	0.397	12	63
CG43689	Tk_3	Dmel	0.855	4	66
CG43689	Tk_3	Dsec	0.957	4	66
CG43689	Tk_3	Dsim	0.897	4	66
Lmx1a	Tk_3	Dmel	0.418	3	66
Lmx1a	Tk_3	Dsec	0.63	3	66
Lmx1a	Tk_3	Dsim	0.444	3	66
ara	Tk_3	Dmel	0.455	7	66
ara	Tk_3	Dsec	0.413	7	66
ara	Tk_3	Dsim	0.444	7	66
caup	Tk_3	Dmel	0.691	10	66
caup	Tk_3	Dsec	0.674	10	66
caup	Tk_3	Dsim	0.519	10	66
fkh	Tk_3	Dmel	0.491	16	66
fkh	Tk_3	Dsec	0.622	16	66
fkh	Tk_3	Dsim	0.593	16	66
hbn	Tk_3	Dmel	0.582	4	66
hbn	Tk_3	Dsec	0.522	4	66
hbn	Tk_3	Dsim	0.483	4	66
scro	Tk_3	Dmel	0.764	5	66
scro	Tk_3	Dsec	0.761	5	66
scro	Tk_3	Dsim	0.759	5	66
zfh1	Tk_3	Dmel	0.382	3	66
zfh1	Tk_3	Dsec	0.348	3	66
zfh1	Tk_3	Dsim	0.481	3	66
CG32532	Tk_Mip_RYa	Dmel	0.583	14	58
CG32532	Tk_Mip_RYa	Dsec	0.611	14	58
CG32532	Tk_Mip_RYa	Dsim	0.51	14	58
Hr3	Tk_Mip_RYa	Dmel	0.312	5	58
Hr3	Tk_Mip_RYa	Dsec	0.537	5	58
Hr3	Tk_Mip_RYa	Dsim	0.5	5	58
Myc	Tk_Mip_RYa	Dmel	0.333	11	58
Myc	Tk_Mip_RYa	Dsec	0.537	11	58
Myc	Tk_Mip_RYa	Dsim	0.577	11	58
bi	Tk_Mip_RYa	Dmel	0.896	18	58
bi	Tk_Mip_RYa	Dsec	0.944	18	58
bi	Tk_Mip_RYa	Dsim	0.959	18	58
bsh	Tk_Mip_RYa	Dmel	0.667	3	58
bsh	Tk_Mip_RYa	Dsec	0.519	3	58
bsh	Tk_Mip_RYa	Dsim	0.442	3	58
dac	Tk_Mip_RYa	Dmel	0.625	19	58
dac	Tk_Mip_RYa	Dsec	0.385	19	58
dac	Tk_Mip_RYa	Dsim	0.558	19	58
mld	Tk_Mip_RYa	Dmel	0.5	6	58
mld	Tk_Mip_RYa	Dsec	0.327	6	58
mld	Tk_Mip_RYa	Dsim	0.408	6	58
tup	Tk_Mip_RYa	Dmel	0.75	8	58
tup	Tk_Mip_RYa	Dsec	0.611	8	58
tup	Tk_Mip_RYa	Dsim	0.551	8	58
Stat92E	Tk_sNPF	Dmel	0.365	11	29
Stat92E	Tk_sNPF	Dsec	0.541	11	29
Stat92E	Tk_sNPF	Dsim	0.412	11	29
fkh	Tk_sNPF	Dmel	0.462	16	29
fkh	Tk_sNPF	Dsec	0.467	16	29
fkh	Tk_sNPF	Dsim	0.733	16	29
rn	Tk_sNPF	Dmel	0.442	17	29
rn	Tk_sNPF	Dsec	0.5	17	29
rn	Tk_sNPF	Dsim	0.471	17	29
zld	Tk_sNPF	Dmel	0.75	19	29
zld	Tk_sNPF	Dsec	0.567	19	29
zld	Tk_sNPF	Dsim	0.765	19	29
Atf6	fru_10	Dmel	0.553	9	82
Atf6	fru_10	Dsec	0.5	9	82
Atf6	fru_10	Dsim	0.45	9	82
CG32532	fru_10	Dmel	0.34	14	82
CG32532	fru_10	Dsec	0.483	14	82
CG32532	fru_10	Dsim	0.475	14	82
CrebA	fru_10	Dmel	0.681	5	82
CrebA	fru_10	Dsec	0.843	5	82
CrebA	fru_10	Dsim	0.694	5	82
HLH4C	fru_10	Dmel	0.851	1	82
HLH4C	fru_10	Dsec	0.833	1	82
HLH4C	fru_10	Dsim	0.85	1	82
Hr51	fru_10	Dmel	0.468	1	82
Hr51	fru_10	Dsec	0.353	1	82
Hr51	fru_10	Dsim	0.525	1	82
cnc	fru_10	Dmel	0.319	16	82
cnc	fru_10	Dsec	0.627	16	82
cnc	fru_10	Dsim	0.444	16	82
salm	fru_10	Dmel	0.532	12	82
salm	fru_10	Dsec	0.733	12	82
salm	fru_10	Dsim	0.694	12	82
salr	fru_10	Dmel	0.574	15	82
salr	fru_10	Dsec	0.7	15	82
salr	fru_10	Dsim	0.575	15	82
zfh1	fru_10	Dmel	0.383	3	82
zfh1	fru_10	Dsec	0.529	3	82
zfh1	fru_10	Dsim	0.5	3	82
Hr39	fru_11	Dmel	0.348	1	58
Hr39	fru_11	Dsec	0.417	1	58
Hr39	fru_11	Dsim	0.381	1	58
Myc	fru_11	Dmel	0.304	11	58
Myc	fru_11	Dsec	0.5	11	58
Myc	fru_11	Dsim	0.5	11	58
Stat92E	fru_11	Dmel	0.326	11	58
Stat92E	fru_11	Dsec	0.472	11	58
Stat92E	fru_11	Dsim	0.5	11	58
cnc	fru_11	Dmel	0.37	16	58
cnc	fru_11	Dsec	0.343	16	58
cnc	fru_11	Dsim	0.357	16	58
rn	fru_11	Dmel	0.478	17	58
rn	fru_11	Dsec	0.457	17	58
rn	fru_11	Dsim	0.571	17	58
sr	fru_11	Dmel	0.5	14	58
sr	fru_11	Dsec	0.457	14	58
sr	fru_11	Dsim	0.548	14	58
Dif	fru_12	Dmel	0.485	3	61
Dif	fru_12	Dsec	0.457	3	61
Dif	fru_12	Dsim	0.343	3	61
Ets21C	fru_12	Dmel	0.333	1	61
Ets21C	fru_12	Dsec	0.314	1	61
Ets21C	fru_12	Dsim	0.343	1	61
Myc	fru_12	Dmel	0.303	11	61
Myc	fru_12	Dsec	0.429	11	61
Myc	fru_12	Dsim	0.314	11	61
Stat92E	fru_12	Dmel	0.333	11	61
Stat92E	fru_12	Dsec	0.457	11	61
Stat92E	fru_12	Dsim	0.314	11	61
cnc	fru_12	Dmel	0.636	16	61
cnc	fru_12	Dsec	0.543	16	61
cnc	fru_12	Dsim	0.481	16	61
foxo	fru_12	Dmel	0.606	7	61
foxo	fru_12	Dsec	0.8	7	61
foxo	fru_12	Dsim	0.829	7	61
opa	fru_12	Dmel	0.455	1	61
opa	fru_12	Dsec	0.686	1	61
opa	fru_12	Dsim	0.6	1	61
otp	fru_12	Dmel	0.515	1	61
otp	fru_12	Dsec	0.429	1	61
otp	fru_12	Dsim	0.407	1	61
salm	fru_12	Dmel	0.727	12	61
salm	fru_12	Dsec	0.6	12	61
salm	fru_12	Dsim	0.63	12	61
salr	fru_12	Dmel	0.727	15	61
salr	fru_12	Dsec	0.743	15	61
salr	fru_12	Dsim	0.741	15	61
vvl	fru_12	Dmel	0.545	20	61
vvl	fru_12	Dsec	0.371	20	61
vvl	fru_12	Dsim	0.407	20	61
CrebA	fru_13	Dmel	0.893	5	72
CrebA	fru_13	Dsec	0.75	5	72
CrebA	fru_13	Dsim	0.667	5	72
Sox102F	fru_13	Dmel	0.929	7	72
Sox102F	fru_13	Dsec	0.875	7	72
Sox102F	fru_13	Dsim	0.905	7	72
Sp1	fru_13	Dmel	1	5	72
Sp1	fru_13	Dsec	1	5	72
Sp1	fru_13	Dsim	1	5	72
cnc	fru_13	Dmel	0.357	16	72
cnc	fru_13	Dsec	0.625	16	72
cnc	fru_13	Dsim	0.389	16	72
dac	fru_13	Dmel	0.857	19	72
dac	fru_13	Dsec	0.875	19	72
dac	fru_13	Dsim	0.889	19	72
foxo	fru_13	Dmel	0.536	7	72
foxo	fru_13	Dsec	0.312	7	72
foxo	fru_13	Dsim	0.476	7	72
sr	fru_13	Dmel	0.393	14	72
sr	fru_13	Dsec	0.375	14	72
sr	fru_13	Dsim	0.333	14	72
CrebA	fru_14	Dmel	0.706	5	60
CrebA	fru_14	Dsec	0.81	5	60
CrebA	fru_14	Dsim	0.7	5	60
Dif	fru_14	Dmel	0.471	3	60
Dif	fru_14	Dsec	0.421	3	60
Dif	fru_14	Dsim	0.6	3	60
Myc	fru_14	Dmel	0.412	11	60
Myc	fru_14	Dsec	0.571	11	60
Myc	fru_14	Dsim	0.5	11	60
Optix	fru_14	Dmel	0.824	10	60
Optix	fru_14	Dsec	0.684	10	60
Optix	fru_14	Dsim	0.9	10	60
dac	fru_14	Dmel	0.706	19	60
dac	fru_14	Dsec	0.762	19	60
dac	fru_14	Dsim	0.9	19	60
foxo	fru_14	Dmel	0.882	7	60
foxo	fru_14	Dsec	0.789	7	60
foxo	fru_14	Dsim	0.9	7	60
shn	fru_14	Dmel	0.706	1	60
shn	fru_14	Dsec	0.421	1	60
shn	fru_14	Dsim	0.4	1	60
vvl	fru_14	Dmel	0.824	20	60
vvl	fru_14	Dsec	0.947	20	60
vvl	fru_14	Dsim	0.9	20	60
Awh	fru_15	Dmel	0.562	2	103
Awh	fru_15	Dsec	0.474	2	103
Awh	fru_15	Dsim	0.538	2	103
CrebA	fru_15	Dmel	0.625	5	103
CrebA	fru_15	Dsec	0.526	5	103
CrebA	fru_15	Dsim	0.357	5	103
Dll	fru_15	Dmel	0.625	1	103
Dll	fru_15	Dsec	0.368	1	103
Dll	fru_15	Dsim	0.643	1	103
Sox102F	fru_15	Dmel	0.688	7	103
Sox102F	fru_15	Dsec	0.684	7	103
Sox102F	fru_15	Dsim	0.643	7	103
Sp1	fru_15	Dmel	1	5	103
Sp1	fru_15	Dsec	1	5	103
Sp1	fru_15	Dsim	1	5	103
cnc	fru_15	Dmel	0.375	16	103
cnc	fru_15	Dsec	0.579	16	103
cnc	fru_15	Dsim	0.462	16	103
dimm	fru_15	Dmel	0.438	1	103
dimm	fru_15	Dsec	0.316	1	103
dimm	fru_15	Dsim	0.429	1	103
zfh1	fru_15	Dmel	0.375	3	103
zfh1	fru_15	Dsec	0.368	3	103
zfh1	fru_15	Dsim	0.308	3	103
cnc	fru_2	Dmel	0.302	16	30
cnc	fru_2	Dsec	0.496	16	30
cnc	fru_2	Dsim	0.377	16	30
rn	fru_2	Dmel	0.352	17	30
rn	fru_2	Dsec	0.386	17	30
rn	fru_2	Dsim	0.403	17	30
vvl	fru_2	Dmel	0.33	20	30
vvl	fru_2	Dsec	0.361	20	30
vvl	fru_2	Dsim	0.383	20	30
Atf6	fru_4	Dmel	0.441	9	36
Atf6	fru_4	Dsec	0.329	9	36
Atf6	fru_4	Dsim	0.306	9	36
CG12769	fru_4	Dmel	0.31	4	36
CG12769	fru_4	Dsec	0.318	4	36
CG12769	fru_4	Dsim	0.373	4	36
fkh	fru_4	Dmel	0.633	16	36
fkh	fru_4	Dsec	0.659	16	36
fkh	fru_4	Dsim	0.615	16	36
vvl	fru_4	Dmel	0.367	20	36
vvl	fru_4	Dsec	0.402	20	36
vvl	fru_4	Dsim	0.366	20	36
CG14431	fru_5	Dmel	0.879	9	60
CG14431	fru_5	Dsec	0.788	9	60
CG14431	fru_5	Dsim	0.86	9	60
H15	fru_5	Dmel	0.347	1	60
H15	fru_5	Dsec	0.355	1	60
H15	fru_5	Dsim	0.544	1	60
Lim3	fru_5	Dmel	0.758	6	60
Lim3	fru_5	Dsec	0.759	6	60
Lim3	fru_5	Dsim	0.754	6	60
acj6	fru_5	Dmel	1	7	60
acj6	fru_5	Dsec	0.944	7	60
acj6	fru_5	Dsim	0.955	7	60
kn	fru_5	Dmel	0.758	3	60
kn	fru_5	Dsec	0.581	3	60
kn	fru_5	Dsim	0.696	3	60
mid	fru_5	Dmel	0.556	1	60
mid	fru_5	Dsec	0.331	1	60
mid	fru_5	Dsim	0.366	1	60
tup	fru_5	Dmel	0.371	8	60
tup	fru_5	Dsec	0.467	8	60
tup	fru_5	Dsim	0.384	8	60
zld	fru_5	Dmel	0.71	19	60
zld	fru_5	Dsec	0.726	19	60
zld	fru_5	Dsim	0.772	19	60
Fer1	fru_6	Dmel	0.411	5	28
Fer1	fru_6	Dsec	0.384	5	28
Fer1	fru_6	Dsim	0.452	5	28
Myc	fru_6	Dmel	0.305	11	28
Myc	fru_6	Dsec	0.424	11	28
Myc	fru_6	Dsim	0.437	11	28
Ptx1	fru_6	Dmel	0.358	2	28
Ptx1	fru_6	Dsec	0.424	2	28
Ptx1	fru_6	Dsim	0.328	2	28
Stat92E	fru_6	Dmel	0.316	11	28
Stat92E	fru_6	Dsec	0.455	11	28
Stat92E	fru_6	Dsim	0.333	11	28
fkh	fru_6	Dmel	0.516	16	28
fkh	fru_6	Dsec	0.505	16	28
fkh	fru_6	Dsim	0.443	16	28
rn	fru_6	Dmel	0.453	17	28
rn	fru_6	Dsec	0.357	17	28
rn	fru_6	Dsim	0.393	17	28
tup	fru_6	Dmel	0.421	8	28
tup	fru_6	Dsec	0.495	8	28
tup	fru_6	Dsim	0.344	8	28
vvl	fru_6	Dmel	0.6	20	28
vvl	fru_6	Dsec	0.768	20	28
vvl	fru_6	Dsim	0.713	20	28
bi	fru_7	Dmel	0.54	18	29
bi	fru_7	Dsec	0.471	18	29
bi	fru_7	Dsim	0.655	18	29
sr	fru_7	Dmel	0.873	14	29
sr	fru_7	Dsec	0.891	14	29
sr	fru_7	Dsim	0.727	14	29
vvl	fru_7	Dmel	0.381	20	29
vvl	fru_7	Dsec	0.411	20	29
vvl	fru_7	Dsim	0.509	20	29
Myc	fru_8	Dmel	0.308	11	28
Myc	fru_8	Dsec	0.593	11	28
Myc	fru_8	Dsim	0.622	11	28
cnc	fru_8	Dmel	0.346	16	28
cnc	fru_8	Dsec	0.395	16	28
cnc	fru_8	Dsim	0.439	16	28
dve	fru_8	Dmel	0.744	3	28
dve	fru_8	Dsec	0.898	3	28
dve	fru_8	Dsim	0.912	3	28
fkh	fru_8	Dmel	0.359	16	28
fkh	fru_8	Dsec	0.576	16	28
fkh	fru_8	Dsim	0.561	16	28
sr	fru_8	Dmel	0.538	14	28
sr	fru_8	Dsec	0.322	14	28
sr	fru_8	Dsim	0.667	14	28
zld	fru_8	Dmel	0.462	19	28
zld	fru_8	Dsec	0.492	19	28
zld	fru_8	Dsim	0.561	19	28
Ets65A	fru_9	Dmel	0.526	13	57
Ets65A	fru_9	Dsec	0.5	13	57
Ets65A	fru_9	Dsim	0.472	13	57
Optix	fru_9	Dmel	0.842	10	57
Optix	fru_9	Dsec	0.76	10	57
Optix	fru_9	Dsim	0.861	10	57
Rx	fru_9	Dmel	0.395	4	57
Rx	fru_9	Dsec	0.36	4	57
Rx	fru_9	Dsim	0.389	4	57
aop	fru_9	Dmel	0.895	13	57
aop	fru_9	Dsec	0.646	13	57
aop	fru_9	Dsim	0.75	13	57
pnt	fru_9	Dmel	0.842	5	57
pnt	fru_9	Dsec	0.688	5	57
pnt	fru_9	Dsim	0.778	5	57
rn	fru_9	Dmel	0.579	17	57
rn	fru_9	Dsec	0.5	17	57
rn	fru_9	Dsim	0.389	17	57
bi	sNPF	Dmel	0.364	18	11
bi	sNPF	Dsec	0.3	18	11
bi	sNPF	Dsim	0.344	18	11
sr	sNPF	Dmel	0.361	14	11
sr	sNPF	Dsec	0.318	14	11
sr	sNPF	Dsim	0.321	14	11
CG32532	sNPF_CCHa2_AstC	Dmel	0.457	14	28
CG32532	sNPF_CCHa2_AstC	Dsec	0.416	14	28
CG32532	sNPF_CCHa2_AstC	Dsim	0.302	14	28
TfAP-2	sNPF_CCHa2_AstC	Dmel	0.552	2	28
TfAP-2	sNPF_CCHa2_AstC	Dsec	0.398	2	28
TfAP-2	sNPF_CCHa2_AstC	Dsim	0.425	2	28
dac	sNPF_CCHa2_AstC	Dmel	0.552	19	28
dac	sNPF_CCHa2_AstC	Dsec	0.566	19	28
dac	sNPF_CCHa2_AstC	Dsim	0.635	19	28
CG14431	sNPF_Dh44	Dmel	0.565	9	42
CG14431	sNPF_Dh44	Dsec	0.588	9	42
CG14431	sNPF_Dh44	Dsim	0.538	9	42
Met	sNPF_Dh44	Dmel	0.304	1	42
Met	sNPF_Dh44	Dsec	0.471	1	42
Met	sNPF_Dh44	Dsim	0.385	1	42
Smox	sNPF_Dh44	Dmel	0.435	5	42
Smox	sNPF_Dh44	Dsec	0.353	5	42
Smox	sNPF_Dh44	Dsim	0.346	5	42
Stat92E	sNPF_Dh44	Dmel	0.304	11	42
Stat92E	sNPF_Dh44	Dsec	0.706	11	42
Stat92E	sNPF_Dh44	Dsim	0.538	11	42
da	sNPF_Dh44	Dmel	0.391	12	42
da	sNPF_Dh44	Dsec	0.412	12	42
da	sNPF_Dh44	Dsim	0.346	12	42
vvl	sNPF_Dh44	Dmel	0.348	20	42
vvl	sNPF_Dh44	Dsec	0.353	20	42
vvl	sNPF_Dh44	Dsim	0.654	20	42
Atf6	α'β'-KC	Dmel	0.356	9	85
Atf6	α'β'-KC	Dsec	0.414	9	85
Atf6	α'β'-KC	Dsim	0.326	9	85
da	α'β'-KC	Dmel	0.356	12	85
da	α'β'-KC	Dsec	0.371	12	85
da	α'β'-KC	Dsim	0.386	12	85
dac	α'β'-KC	Dmel	0.466	19	85
dac	α'β'-KC	Dsec	0.524	19	85
dac	α'β'-KC	Dsim	0.499	19	85
ey	α'β'-KC	Dmel	0.635	5	85
ey	α'β'-KC	Dsec	0.676	5	85
ey	α'β'-KC	Dsim	0.64	5	85
Stat92E	αβ-KC_1	Dmel	0.402	11	82
Stat92E	αβ-KC_1	Dsec	0.548	11	82
Stat92E	αβ-KC_1	Dsim	0.472	11	82
da	αβ-KC_1	Dmel	0.34	12	82
da	αβ-KC_1	Dsec	0.348	12	82
da	αβ-KC_1	Dsim	0.356	12	82
dac	αβ-KC_1	Dmel	0.711	19	82
dac	αβ-KC_1	Dsec	0.603	19	82
dac	αβ-KC_1	Dsim	0.735	19	82
ey	αβ-KC_1	Dmel	0.611	5	82
ey	αβ-KC_1	Dsec	0.646	5	82
ey	αβ-KC_1	Dsim	0.583	5	82
Smox	αβ-KC_2	Dmel	0.423	5	97
Smox	αβ-KC_2	Dsec	0.3	5	97
Smox	αβ-KC_2	Dsim	0.358	5	97
Stat92E	αβ-KC_2	Dmel	0.431	11	97
Stat92E	αβ-KC_2	Dsec	0.593	11	97
Stat92E	αβ-KC_2	Dsim	0.541	11	97
da	αβ-KC_2	Dmel	0.377	12	97
da	αβ-KC_2	Dsec	0.427	12	97
da	αβ-KC_2	Dsim	0.349	12	97
dac	αβ-KC_2	Dmel	0.769	19	97
dac	αβ-KC_2	Dsec	0.66	19	97
dac	αβ-KC_2	Dsim	0.826	19	97
ey	αβ-KC_2	Dmel	0.631	5	97
ey	αβ-KC_2	Dsec	0.707	5	97
ey	αβ-KC_2	Dsim	0.655	5	97
rn	αβ-KC_2	Dmel	0.992	17	97
rn	αβ-KC_2	Dsec	0.92	17	97
rn	αβ-KC_2	Dsim	0.964	17	97
Atf6	γ-KC	Dmel	0.399	9	82
Atf6	γ-KC	Dsec	0.443	9	82
Atf6	γ-KC	Dsim	0.306	9	82
Dif	γ-KC	Dmel	0.445	3	82
Dif	γ-KC	Dsec	0.382	3	82
Dif	γ-KC	Dsim	0.423	3	82
FoxK	γ-KC	Dmel	0.311	4	82
FoxK	γ-KC	Dsec	0.312	4	82
FoxK	γ-KC	Dsim	0.334	4	82
Smox	γ-KC	Dmel	0.403	5	82
Smox	γ-KC	Dsec	0.334	5	82
Smox	γ-KC	Dsim	0.321	5	82
da	γ-KC	Dmel	0.391	12	82
da	γ-KC	Dsec	0.409	12	82
da	γ-KC	Dsim	0.392	12	82
dac	γ-KC	Dmel	0.529	19	82
dac	γ-KC	Dsec	0.523	19	82
dac	γ-KC	Dsim	0.509	19	82
ey	γ-KC	Dmel	0.597	5	82
ey	γ-KC	Dsec	0.608	5	82
ey	γ-KC	Dsim	0.581	5	82
sr	γ-KC	Dmel	0.395	14	82
sr	γ-KC	Dsec	0.344	14	82
sr	γ-KC	Dsim	0.342	14	82
