# Supplementary material for: Comparative single-cell transcriptomic atlases of drosophilid brains suggest glial evolution during ecological adaptation
Source: PLoS Biol. 2025 Apr 29;23(4):e3003120. doi: 10.1371/journal.pbio.3003120 (PMC12040179; doi:10.1371/journal.pbio.3003120)
Supplement: S5 Table — (XLSX) [file pbio.3003120.s005.xlsx]

## Sheet: S5_Table
gene	celltype	pair	avg_log2FC	p_val_adj
5-HT2A	Ach_15	melsec	1.11966	9.75706e-06
5-HT2A	Poxn_1	melsec	0.619263	3.65404e-14
5-HT2A	RYa	melsec	1.24717	0.000143826
5-HT2A	Ach_8	melsec	1.03814	2.02145e-10
5-HT2A	TY_3	melsec	0.934905	8.11023e-05
5-HT2A	Poxn_6	melsec	1.50216	0.00161246
5-HT2A	DOP_1	melsim	0.600318	2.59443e-06
5-HT2A	GABA_5	melsim	0.785261	0.00230871
5-HT2A	Ach_15	melsim	1.03963	0.00600156
5-HT2A	Ach_9	melsim	0.596504	0.000243274
5-HT2A	RYa	melsim	0.775909	0.0356835
5-HT2A	Ach_8	melsim	0.924478	3.75217e-09
5-HT2A	Tk_2	melsim	1.23275	2.27019e-14
5-HT2B	fru_5	melsec	-0.592576	1.20584e-06
7B2	Poxn_3	melsec	0.59099	0.035911
7B2	Poxn_3	melsim	0.649814	0.00471059
7B2	Clock_1	melsim	0.601992	0.0436096
AMPdeam	fru_5	melsec	0.726252	6.38513e-06
AMPdeam	GABA_3	melsec	0.666719	1.31954e-07
AMPdeam	Ach_10	melsec	0.594648	0.000139795
AMPdeam	OPN	melsec	0.668324	8.82552e-25
AMPdeam	Ach_10	melsim	0.613757	0.00981282
ATP8B	OCTY	melsec	1.04206	7.47406e-06
ATP8B	fru_5	melsec	-0.689514	3.21349e-05
ATP8B	TY_1	melsim	0.908772	5.94904e-05
ATP8B	DOP_2	melsim	0.746413	0.044647
ATP8B	fru_5	simsec	-0.796169	3.67065e-06
ATP8B	Ach_12	simsec	-0.892293	2.72242e-07
ATPsynbeta	GABA_6	simsec	0.720652	0.00219098
ATPsynbeta	Ach_7	simsec	0.637162	1.50948e-05
Ac3	γ-KC	melsec	-0.627921	7.77273e-104
Ac3	Ach_3	melsec	-0.655239	1.07641e-79
Ac3	Ach_2	melsec	-0.763153	4.08378e-247
Ac3	Glu_6	melsec	-0.644352	4.75949e-15
Ac3	GABA_5	melsec	-1.03545	1.73358e-07
Ac3	Ach_1	melsec	-0.71173	2.54253e-164
Ac3	DOP/SER	melsec	-0.762139	2.09125e-15
Ac3	fru_1	melsec	-0.586171	6.12791e-21
Ac3	sNPF	melsec	-0.611874	1.45179e-14
Ac3	GABA_2	melsec	-0.857969	1.643e-24
Ac3	CCHa2	melsec	-0.728253	1.01077e-21
Ac3	Mip	melsec	-0.652693	8.39967e-06
Ac3	Ach_4	melsec	-0.620587	3.66053e-64
Ac3	fru_2	melsec	-0.686265	1.29082e-28
Ac3	Glu_1	melsec	-0.664346	4.80819e-112
Ac3	DOP_2	melsec	-0.927897	7.56847e-10
Ac3	Glu_3	melsec	-0.695582	9.15101e-59
Ac3	Dh31	melsec	-0.805106	7.22325e-07
Ac3	GABA_1	melsec	-0.769878	6.34369e-52
Ac3	Poxn_2	melsec	-0.943853	4.23269e-14
Ac3	GABA_4	melsec	-0.651627	3.24132e-16
Ac3	Glu_11	melsec	-0.87647	7.56551e-09
Ac3	Glu_8	melsec	-0.679615	0.000844162
Ac3	GABA_7	melsec	-0.814414	0.000351302
Ac3	fru_4	melsec	-0.644205	8.90568e-10
Ac3	Ach_15	melsec	-0.769336	0.000455612
Ac3	Poxn_1	melsec	-0.805872	8.99286e-13
Ac3	fru_5	melsec	-0.85997	9.51438e-11
Ac3	Clock_2	melsec	-1.15823	5.36309e-11
Ac3	fru_6	melsec	-0.678762	4.05602e-05
Ac3	α'β'-KC	melsec	-0.670934	2.14896e-38
Ac3	fru_3	melsec	-0.796261	1.98296e-23
Ac3	fru_7	melsec	-0.67633	0.00116071
Ac3	Ach_5	melsec	-0.679042	1.54624e-14
Ac3	GABA_6	melsec	-0.762557	5.19276e-05
Ac3	NPF_Dh31	melsec	-0.615184	0.0212985
Ac3	GABA_3	melsec	-0.611112	0.000304004
Ac3	Poxn_3	melsec	-1.2326	1.16962e-18
Ac3	Glu_4	melsec	-0.722809	2.71091e-17
Ac3	Ach_7	melsec	-0.730326	2.47822e-05
Ac3	Ach_17	melsec	-0.814645	0.0159468
Ac3	Poxn_4	melsec	-1.10158	1.10343e-06
Ac3	GABA_13	melsec	-1.02495	0.000592354
Ac3	Ach_14	melsec	-0.700265	0.00277827
Ac3	Ach_6	melsec	-0.606328	3.01002e-07
Ac3	Glu_10	melsec	-0.997168	8.65956e-10
Ac3	Ach_8	melsec	-0.592563	8.88335e-05
Ac3	GABA_9	melsec	-0.864645	3.48945e-07
Ac3	Ach_13	melsec	-0.84659	6.26866e-06
Ac3	GABA_11	melsec	-0.983411	4.49763e-05
Ac3	GABA_12	melsec	-1.01115	1.3467e-05
Ac3	Ach_11	melsec	-0.917493	3.0833e-08
Ac3	GABA_8	melsec	-1.06102	2.62054e-09
Ac3	TY_2	melsec	-0.815849	0.0189761
Ac3	Glu_14	melsec	-0.981107	0.00138561
Ac3	GABA_10	melsec	-1.02004	7.93232e-07
Ac3	OPN	melsec	-1.06514	2.85676e-42
Ac3	GABA_14	melsec	-1.04136	0.000311744
Ac3	Ach_3	simsec	-0.591947	2.90001e-63
Ac3	Ach_2	simsec	-0.737431	1.16284e-220
Ac3	Glu_6	simsec	-0.679679	5.07782e-13
Ac3	Ach_1	simsec	-0.604494	4.05587e-114
Ac3	DOP/SER	simsec	-0.652901	1.62496e-09
Ac3	sNPF	simsec	-0.631649	1.9687e-13
Ac3	GABA_2	simsec	-0.677041	4.3939e-14
Ac3	CCHa2	simsec	-0.663901	9.08129e-17
Ac3	fru_2	simsec	-0.708328	1.50555e-25
Ac3	Glu_1	simsec	-0.648876	1.48663e-99
Ac3	DOP_2	simsec	-0.98084	1.15769e-07
Ac3	Glu_3	simsec	-0.639437	6.71791e-50
Ac3	Dh31	simsec	-0.719146	9.04622e-05
Ac3	GABA_1	simsec	-0.691077	6.83416e-30
Ac3	Poxn_2	simsec	-0.901164	2.21726e-11
Ac3	Glu_11	simsec	-0.917538	1.97978e-09
Ac3	Glu_8	simsec	-0.627467	0.0300204
Ac3	Poxn_1	simsec	-0.797779	1.80252e-08
Ac3	fru_5	simsec	-0.964667	1.08211e-12
Ac3	Clock_2	simsec	-0.909242	2.01477e-05
Ac3	α'β'-KC	simsec	-0.594511	6.2959e-29
Ac3	fru_3	simsec	-0.743601	8.37853e-21
Ac3	fru_7	simsec	-0.712356	0.00325869
Ac3	GABA_6	simsec	-0.732849	0.0014261
Ac3	GABA_3	simsec	-0.709885	4.22768e-05
Ac3	Poxn_3	simsec	-0.964025	1.12138e-12
Ac3	Glu_4	simsec	-0.662017	4.45354e-11
Ac3	Ach_7	simsec	-0.623813	0.0229698
Ac3	Clock_3	simsec	-0.658324	0.0136659
Ac3	Glu_10	simsec	-0.952998	1.57043e-10
Ac3	GABA_11	simsec	-0.834299	0.00381161
Ac3	Ach_11	simsec	-0.653013	0.0071754
Ac3	Glu_12	simsec	-0.731319	0.015843
Ac3	GABA_10	simsec	-0.906003	1.3554e-05
Ac3	OPN	simsec	-1.03369	9.05689e-27
Ac3	GABA_5	simsec	-0.923782	7.99566e-05
Ac3	Poxn_4	simsec	-1.09113	4.26473e-07
Ac76E	Poxn_3	melsec	-0.629787	0.000597731
Ac78C	PRN	melsec	0.778036	4.74141e-13
Ac78C	CTX	melsec	0.676779	1.7626e-21
Ac78C	Ach_12	melsec	0.971588	7.55837e-13
Ac78C	CTX	melsim	0.628348	1.13588e-12
Ac78C	PRN	melsim	0.72741	1.83282e-12
Ac78C	Ach_12	melsim	1.08889	7.06794e-14
Ace	Ach_15	simsec	0.781816	0.00603076
Acn	TY_2	melsim	-0.89336	0.000125929
AdamTS-B	PRN	melsec	1.0256	1.90697e-17
AdamTS-B	PRN	melsim	1.04614	1.02815e-29
Adar	Poxn_5	melsec	-1.60145	0.000903246
Adar	GABA_9	melsec	-0.806228	3.31266e-06
Adh	PRN	melsec	-0.625417	4.97078e-20
Ald1	AST	melsec	0.622574	3.42896e-22
Ald1	Clock_2	melsec	0.635428	0.00587834
Ald1	Glu_10	melsec	0.604588	0.00124716
Amph	AST	melsec	0.879748	9.13537e-62
Amph	AST	simsec	0.857136	2.1472e-49
Ank2	γ-KC	melsec	-0.627978	3.17092e-101
Ank2	Clock_1	melsec	-0.641106	1.59533e-05
Apoltp	γ-KC	melsim	-0.598164	2.06864e-148
Appl	fru_9	melsim	0.669646	0.0386388
Appl	NPF_AstA	melsim	0.709449	3.77412e-06
Arl4	DOP/SER	melsim	-0.635138	6.18009e-12
Arl4	AstC_FMRFa	melsim	-0.68054	0.0066679
Arms	ENS	melsec	-0.68904	3.05749e-46
Arms	ENS	simsec	-0.780377	4.59164e-56
AstA	NPF_AstA	melsec	-0.852622	1.08649e-05
AstA	NPF_AstA	melsim	-0.761686	0.000166935
AstA-R1	fru_9	melsec	0.745871	0.0180328
AstA-R1	NPF_AstA	melsec	0.830459	1.11148e-05
AstA-R1	Tk_Mip_RYa	melsec	0.952334	0.00246875
AstC	sNPF_CCHa2_AstC	melsim	-0.595694	9.15879e-06
AstC	Poxn_3	simsec	-1.03406	1.13511e-08
AstC-R2	sNPF_CCHa2_AstC	melsec	0.626266	0.00613913
AstC-R2	Tk_2	melsim	1.80308	1.02912e-09
Atet	Clock_2	melsec	0.630855	0.000367298
Atet	Poxn_3	melsim	0.880474	3.92968e-12
Atg17	Glu_9	melsec	-0.797699	4.40462e-05
Atg17	Ach_3	melsec	-0.636791	7.62255e-83
Atg17	Ach_2	melsec	-0.725516	1.97906e-230
Atg17	Glu_6	melsec	-0.730498	1.2582e-18
Atg17	Ach_1	melsec	-0.621374	3.20989e-135
Atg17	DOP/SER	melsec	-0.75942	5.57934e-14
Atg17	fru_1	melsec	-0.702019	1.96891e-29
Atg17	sNPF	melsec	-0.642262	1.81431e-15
Atg17	CCHa2	melsec	-0.619828	1.26735e-16
Atg17	Mip	melsec	-0.615195	6.18245e-05
Atg17	fru_2	melsec	-0.766833	2.6782e-34
Atg17	Glu_1	melsec	-0.717842	4.7554e-127
Atg17	DOP_2	melsec	-0.719075	0.00494308
Atg17	Glu_2	melsec	-0.66095	3.47587e-71
Atg17	Glu_3	melsec	-0.705733	1.41152e-65
Atg17	Dh31	melsec	-0.663885	0.000220971
Atg17	Poxn_2	melsec	-0.73262	2.31354e-11
Atg17	fru_9	melsec	-0.868434	0.00193488
Atg17	Glu_8	melsec	-0.756957	3.40495e-07
Atg17	fru_4	melsec	-0.588238	4.46252e-07
Atg17	Tk_1	melsec	-0.596342	1.92777e-09
Atg17	PRN	melsec	-0.643981	1.5978e-07
Atg17	Tk_3	melsec	-0.797301	0.00653295
Atg17	sNPF_CCHa2_AstC	melsec	-0.675692	0.000912761
Atg17	Glu_13	melsec	-0.657439	3.25284e-05
Atg17	Clock_2	melsec	-0.591983	0.00154912
Atg17	fru_3	melsec	-0.652914	4.66569e-16
Atg17	fru_7	melsec	-0.625232	0.00033933
Atg17	Glu_7	melsec	-0.637883	0.0012338
Atg17	NPF_Dh31	melsec	-0.753031	0.000431059
Atg17	Ach_9	melsec	-0.748103	2.2108e-05
Atg17	GABA_3	melsec	-0.719824	7.32085e-05
Atg17	NPF_AstA	melsec	-1.21259	8.1812e-08
Atg17	Glu_4	melsec	-0.600305	7.0208e-13
Atg17	Clock_3	melsec	-0.793549	0.0231536
Atg17	fru_11	melsec	-0.869188	0.00237598
Atg17	Clock_1	melsec	-0.74759	4.08399e-05
Atg17	Ach_6	melsec	-0.621427	0.0011061
Atg17	Glu_10	melsec	-0.746325	0.000276854
Atg17	fru_8	melsec	-0.8352	0.000729347
Atg17	Tk_2	melsec	-0.602998	0.00109636
Atg17	Ach_13	melsec	-0.644512	0.00770115
Atg17	Ach_12	melsec	-0.675211	3.51883e-06
Atg17	fru_10	melsec	-0.712239	0.0309009
Atg17	GABA_11	melsec	-0.779395	0.000298662
Atg17	Ach_10	melsec	-0.647977	0.0229484
Atg17	GABA_10	melsec	-0.809692	2.30354e-05
Atg17	OPN	melsec	-0.729808	3.33347e-23
Atg17	fru_12	melsec	-0.977847	0.00634255
Atg17	NPF_AstA	simsec	-1.12198	9.35442e-06
Atpalpha	Poxn_1	melsec	-0.604806	7.85015e-11
Atpalpha	fru_14	melsec	-1.10727	0.000481865
B52	GABA_5	melsec	-0.716002	0.0015072
B52	Ach_1	melsec	-0.617883	3.21544e-125
B52	GABA_2	melsec	-0.593939	2.00597e-13
B52	CCHa2	melsec	-0.648946	2.36895e-14
B52	GABA_4	melsec	-0.829529	3.11708e-21
B52	Glu_11	melsec	-0.704409	4.37172e-05
B52	Glu_8	melsec	-0.607814	0.0261337
B52	Poxn_1	melsec	-0.623022	6.79389e-06
B52	fru_5	melsec	-1.07871	1.36028e-16
B52	Clock_2	melsec	-0.780844	1.44852e-05
B52	Glu_7	melsec	-0.634325	0.0300196
B52	Glu_15	melsec	-1.04856	0.00578858
B52	GABA_6	melsec	-0.681523	3.58094e-05
B52	NPF_Dh31	melsec	-0.92839	2.64818e-07
B52	Poxn_3	melsec	-0.750955	2.38441e-07
B52	Ach_16	melsec	-0.710713	0.044734
B52	Ach_12	melsec	-0.704276	9.67934e-05
B52	OPN	melsec	-0.773504	2.05432e-30
B52	Glu_9	simsec	-0.640229	0.0129004
B52	Glu_6	simsec	-0.646579	7.29116e-11
B52	Ach_1	simsec	-0.64168	8.19964e-132
B52	CCHa2	simsec	-0.617875	2.74454e-12
B52	GABA_1	simsec	-0.586151	2.3915e-18
B52	GABA_4	simsec	-0.887611	2.85482e-20
B52	Glu_11	simsec	-0.630917	0.00230111
B52	fru_5	simsec	-1.06601	3.68653e-15
B52	fru_7	simsec	-0.672274	0.00334637
B52	Ach_12	simsec	-0.780868	3.06967e-05
B52	FMRFa_Dh44	simsec	-0.983235	0.0124585
B52	Poxn_1	simsec	-0.655743	3.08313e-08
B52	NPF_Dh31	simsec	-0.784492	0.0069845
B52	Poxn_3	simsec	-0.977861	3.87555e-15
B52	OPN	simsec	-0.736476	1.9107e-23
Blimp-1	AST	melsim	0.590767	6.18859e-16
Btk	CTX	simsec	-0.62651	5.33339e-08
Btk	ENS	simsec	-0.703738	1.19331e-54
Bx	αβ-KC _1	simsec	-0.600385	2.92232e-82
CAH1	ENS	melsec	0.709862	2.38804e-41
CAH1	SUB	melsim	-1.32816	0.0326806
CAH2	PRN	melsec	-0.832335	9.88519e-25
CAH2	PRN	simsec	-0.836048	6.01113e-10
CAH3	PRN	melsec	0.944464	1.34177e-16
CAH3	PRN	simsec	1.19275	1.76568e-19
CAH7	CTX	melsec	1.11513	2.33476e-14
CAH7	CTX	melsim	0.765371	6.84507e-05
CAH7	ENS	melsim	0.774386	2.11904e-23
CAP	Tk_2	melsec	0.732212	0.0078916
CAP	Tk_2	melsim	0.762057	0.000567075
CARPA	GABA_7	melsec	0.747124	0.0312146
CARPA	GABA_10	melsec	1.11652	2.5454e-08
CARPA	GABA_10	melsim	1.18142	6.96243e-08
CASK	αβ-KC _1	melsec	-0.60788	2.14129e-70
CASK	GABA_5	melsec	-0.653536	0.00206158
CASK	DOP_2	melsec	-0.668968	0.00587956
CASK	Tk_2	melsec	-0.942958	8.81621e-08
CASK	TY_1	melsec	-1.13543	0.0296843
CASK	RYa	melsim	-0.887551	7.51173e-07
CASK	Tk_2	simsec	-0.613327	0.00899226
CCHa2	sNPF_CCHa2_AstC	melsim	-0.609102	2.87362e-05
CCHa2	fru_1	melsim	-0.937304	5.13126e-05
CG10011	AST	melsec	-0.61163	4.99838e-24
CG10011	AST	melsim	-0.849082	3.16236e-43
CG10077	GABA_2	melsec	-0.590327	1.5395e-10
CG10077	Glu_11	melsec	-0.994679	2.88832e-09
CG10077	fru_5	melsec	-0.652223	1.11595e-09
CG10077	Clock_2	melsec	-0.712323	0.0120853
CG10077	Poxn_3	melsec	-0.688978	6.75292e-07
CG10077	Ach_13	melsec	-0.670717	0.000306542
CG10077	Ach_12	melsec	-0.705521	2.21469e-09
CG10077	NPF_AstA	melsim	-0.613554	0.00095065
CG10077	Ach_13	simsec	-0.691601	9.1773e-05
CG10433	CTX	melsec	1.38126	6.22497e-32
CG10433	ENS	melsec	0.799123	1.24606e-76
CG10433	AST	melsec	0.793561	1.3951e-48
CG10433	PRN	melsec	0.97022	2.59388e-23
CG10433	CTX	melsim	0.912709	3.75885e-15
CG10433	PRN	simsec	0.680952	3.38831e-07
CG10508	CTX	melsec	0.677179	2.4275e-17
CG10508	ENS	melsec	0.689787	5.09893e-99
CG10508	AST	melsec	0.696605	7.44768e-55
CG10508	CTX	melsim	0.682257	1.77553e-17
CG10508	PRN	melsim	0.585976	6.26836e-13
CG10508	ENS	melsim	0.707323	5.46487e-99
CG10508	AST	melsim	0.721392	6.6165e-66
CG10710	Glu_9	melsim	-1.00659	4.67931e-13
CG10710	fru_1	melsim	-0.645312	1.98419e-59
CG10710	sNPF	melsim	-0.689703	2.79129e-33
CG10710	fru_2	melsim	-0.593945	1.68373e-41
CG10710	Glu_1	melsim	-0.627132	5.37606e-219
CG10710	Glu_2	melsim	-0.667347	1.99377e-148
CG10710	Dh31	melsim	-0.829967	1.31021e-11
CG10710	fru_9	melsim	-0.662965	1.52358e-06
CG10710	sNPF_CCHa2_AstC	melsim	-0.878985	1.53616e-13
CG10710	Poxn_1	melsim	-0.772566	7.40309e-20
CG10710	Glu_13	melsim	-0.896377	1.5839e-16
CG10710	Glu_7	melsim	-0.699246	4.40483e-18
CG10710	NPF_Dh31	melsim	-0.670432	9.06131e-14
CG10710	GABA_3	melsim	-0.980009	4.62149e-24
CG10710	NPF_AstA	melsim	-0.681178	2.58235e-07
CG10710	Glu_4	melsim	-0.676958	4.01214e-34
CG10710	RYa	melsim	-0.598259	9.81312e-08
CG10710	fru_11	melsim	-0.817136	1.92249e-08
CG10710	Clock_1	melsim	-0.96093	1.35927e-26
CG10710	Poxn_5	melsim	-1.19265	0.00140626
CG10710	fru_8	melsim	-0.792195	1.31402e-09
CG10710	Tk_2	melsim	-0.734539	1.16859e-16
CG10710	AstC_FMRFa	melsim	-0.881356	4.63606e-10
CG10710	Tk_Mip_RYa	melsim	-1.15754	9.36303e-14
CG10710	Glu_12	melsim	-1.05693	5.49521e-12
CG10710	Ach_10	melsim	-0.616671	2.7037e-09
CG10710	Tk_sNPF	melsim	-1.08246	1.25327e-05
CG10710	FMRFa	melsim	-1.3744	2.98631e-05
CG10710	Glu_9	simsec	1.05971	2.63781e-21
CG10710	fru_1	simsec	0.651336	1.8004e-61
CG10710	sNPF	simsec	0.691332	3.57641e-36
CG10710	fru_2	simsec	0.604189	1.75721e-45
CG10710	Glu_1	simsec	0.627868	4.19295e-198
CG10710	Glu_2	simsec	0.679157	2.91645e-213
CG10710	Dh31	simsec	0.842551	1.03555e-10
CG10710	fru_9	simsec	0.662965	0.000162949
CG10710	sNPF_CCHa2_AstC	simsec	0.878985	2.5712e-14
CG10710	Poxn_1	simsec	0.792195	4.02078e-33
CG10710	Glu_13	simsec	0.896377	1.4673e-09
CG10710	Glu_7	simsec	0.699246	2.68645e-17
CG10710	NPF_Dh31	simsec	0.670432	8.63527e-12
CG10710	GABA_3	simsec	0.948473	1.77459e-25
CG10710	NPF_AstA	simsec	0.681178	8.19896e-07
CG10710	Glu_4	simsec	0.662372	8.89619e-25
CG10710	fru_11	simsec	0.817136	8.65809e-07
CG10710	Clock_1	simsec	0.96093	4.47816e-29
CG10710	Poxn_5	simsec	1.19265	0.000171506
CG10710	fru_8	simsec	0.792195	6.26905e-10
CG10710	Tk_2	simsec	0.720325	1.87853e-12
CG10710	AstC_FMRFa	simsec	0.858988	1.31449e-07
CG10710	TY_3	simsec	0.621488	0.0465619
CG10710	Tk_Mip_RYa	simsec	1.10507	2.8962e-11
CG10710	FMRFa_Dh44	simsec	0.726982	0.0017759
CG10710	Glu_12	simsec	1.05658	8.27507e-12
CG10710	MS	simsec	0.652077	0.013612
CG10710	Ach_10	simsec	0.597563	5.36252e-12
CG10710	Tk_sNPF	simsec	1.08246	0.00025202
CG10710	FMRFa	simsec	1.3744	9.59773e-10
CG10799	ENS	melsim	-0.656849	2.87795e-84
CG10799	ENS	simsec	0.654602	1.80822e-58
CG10962	Glu_9	melsec	-1.03992	2.63257e-09
CG10962	Ach_3	melsec	-0.666213	7.32129e-123
CG10962	Ach_2	melsec	-0.601394	3.41187e-212
CG10962	GABA_5	melsec	-1.79446	2.61934e-18
CG10962	DOP_1	melsec	-1.16899	1.08662e-62
CG10962	Ach_1	melsec	-0.685183	1.14025e-244
CG10962	DOP/SER	melsec	-0.932769	5.54324e-23
CG10962	fru_1	melsec	-0.864436	1.59878e-51
CG10962	sNPF	melsec	-1.01337	8.80411e-36
CG10962	CCHa2	melsec	-0.711703	3.43891e-35
CG10962	fru_2	melsec	-0.754059	1.8838e-44
CG10962	Glu_1	melsec	-0.752105	1.03574e-173
CG10962	DOP_2	melsec	-0.930098	9.42503e-08
CG10962	Glu_2	melsec	-0.713234	6.06297e-132
CG10962	Dh31	melsec	-0.646438	7.85779e-07
CG10962	fru_9	melsec	-1.17632	7.82557e-13
CG10962	Tk_1	melsec	-1.08512	9.78527e-37
CG10962	Tk_3	melsec	-1.30933	3.17437e-13
CG10962	Ach_15	melsec	-0.881688	2.3095e-05
CG10962	sNPF_CCHa2_AstC	melsec	-0.823677	2.98615e-12
CG10962	fru_7	melsec	-0.836417	4.68992e-05
CG10962	Glu_7	melsec	-1.1481	2.12172e-19
CG10962	NPF_Dh31	melsec	-1.30523	6.69189e-23
CG10962	NPF_AstA	melsec	-0.836258	1.02963e-06
CG10962	SUB	melsec	-0.966317	0.00219553
CG10962	Glu_4	melsec	-0.674837	6.1419e-22
CG10962	Clock_3	melsec	-0.727474	2.30634e-05
CG10962	Clock_1	melsec	-0.674485	5.90527e-09
CG10962	Ach_14	melsec	-0.606937	0.0212689
CG10962	Glu_10	melsec	-0.961526	1.41557e-09
CG10962	SER	melsec	-1.69113	0.0121484
CG10962	fru_8	melsec	-1.35364	6.26079e-15
CG10962	Tk_2	melsec	-1.36969	3.63163e-26
CG10962	Glu_5	melsec	-0.610831	2.94184e-11
CG10962	AstC_FMRFa	melsec	-0.884864	5.54022e-05
CG10962	Tk_Mip_RYa	melsec	-0.970253	0.000448714
CG10962	Glu_12	melsec	-0.643856	0.000794707
CG10962	Tk_sNPF	melsec	-0.767827	0.00187457
CG10962	Glu_14	melsec	-1.02934	1.21304e-06
CG10962	fru_14	melsec	-1.03395	0.00728751
CG10962	OPN	melsec	-1.01822	1.91617e-62
CG10962	Glu_9	simsec	-1.05784	1.68125e-10
CG10962	Ach_3	simsec	-0.66809	2.25425e-126
CG10962	Ach_2	simsec	-0.60241	5.64744e-202
CG10962	GABA_5	simsec	-1.80972	3.83387e-17
CG10962	DOP_1	simsec	-1.16899	1.26226e-65
CG10962	Ach_1	simsec	-0.686436	1.59479e-245
CG10962	DOP/SER	simsec	-0.931557	2.08184e-20
CG10962	fru_1	simsec	-0.864436	1.86101e-55
CG10962	sNPF	simsec	-1.02363	1.82013e-35
CG10962	CCHa2	simsec	-0.711703	4.73357e-31
CG10962	fru_2	simsec	-0.757482	3.07471e-39
CG10962	Glu_1	simsec	-0.754494	6.98279e-165
CG10962	DOP_2	simsec	-0.906251	0.00193529
CG10962	Glu_2	simsec	-0.710396	1.33386e-153
CG10962	Dh31	simsec	-0.660514	9.92364e-09
CG10962	fru_12	simsec	-1.1745	0.00378869
CG10962	fru_9	simsec	-1.17632	6.7445e-07
CG10962	Tk_1	simsec	-1.08512	3.2958e-18
CG10962	Tk_3	simsec	-1.30933	8.36615e-08
CG10962	Ach_15	simsec	-0.899836	1.47118e-05
CG10962	sNPF_CCHa2_AstC	simsec	-0.823677	2.19471e-10
CG10962	fru_7	simsec	-0.859137	1.17035e-06
CG10962	Glu_7	simsec	-1.1481	3.98764e-16
CG10962	NPF_Dh31	simsec	-1.31637	2.08469e-16
CG10962	NPF_AstA	simsec	-0.878694	5.79542e-09
CG10962	Glu_4	simsec	-0.679703	8.80953e-18
CG10962	Clock_3	simsec	-0.708365	0.000497733
CG10962	Clock_1	simsec	-0.674485	7.90442e-09
CG10962	Ach_14	simsec	-0.61891	0.018875
CG10962	Glu_10	simsec	-0.961526	1.39979e-11
CG10962	SER	simsec	-1.75002	2.65432e-05
CG10962	fru_8	simsec	-1.35364	1.61505e-15
CG10962	Tk_2	simsec	-1.36969	6.11203e-27
CG10962	Glu_5	simsec	-0.619051	2.32745e-18
CG10962	AstC_FMRFa	simsec	-0.906891	0.000536142
CG10962	Tk_Mip_RYa	simsec	-0.972519	0.000147012
CG10962	Glu_12	simsec	-0.643856	8.05494e-05
CG10962	Glu_14	simsec	-1.02934	7.47868e-05
CG10962	fru_14	simsec	-1.03395	0.00169038
CG10962	FMRFa	simsec	-0.955606	0.0187495
CG10962	OPN	simsec	-1.01822	5.5748e-41
CG11000	Glu_9	melsec	0.691723	2.85813e-05
CG11000	fru_7	melsec	0.584963	3.44814e-05
CG11000	RYa	melsec	0.814238	4.10193e-05
CG11000	Glu_10	melsec	0.697192	3.76205e-07
CG11000	Ach_10	melsec	0.640061	4.32366e-05
CG11000	OPN	melsec	0.596646	4.48879e-19
CG11000	Glu_9	melsim	0.715547	0.000886111
CG11000	DOP_1	melsim	0.780953	1.43767e-13
CG11000	Mip	melsim	0.681885	0.00218117
CG11000	Tk_3	melsim	0.787516	0.0213413
CG11000	Ach_9	melsim	0.633089	6.47652e-05
CG11000	NPF_AstA	melsim	0.937895	2.06415e-06
CG11000	Ach_16	melsim	0.923788	7.45607e-08
CG11000	Ach_6	melsim	0.653916	4.27533e-10
CG11000	Glu_10	melsim	0.70641	3.09525e-07
CG11000	Ach_11	melsim	0.596922	0.000879038
CG11000	Ach_10	melsim	0.73317	0.000280882
CG11000	OPN	melsim	0.785036	3.30058e-19
CG11155	ENS	melsec	0.692952	3.49138e-76
CG11155	CTX	melsec	0.770004	1.7102e-21
CG11155	AST	melsec	0.779818	6.27912e-48
CG11155	AST	melsim	0.762523	1.74873e-33
CG11155	CTX	melsim	0.784831	3.54132e-28
CG11155	ENS	melsim	0.674025	9.38846e-71
CG11155	Glu_8	simsec	0.631547	0.0361902
CG11317	Tk_3	melsim	-0.75988	0.00492634
CG11426	Glu_10	melsim	-0.648015	5.72199e-09
CG11426	Glu_10	simsec	0.617957	3.41466e-07
CG11638	Ach_11	melsec	0.601047	1.30381e-05
CG11768	Tk_2	melsec	0.857743	5.12159e-07
CG11768	Glu_12	melsec	0.848349	3.28203e-05
CG12239	α'β'-KC	melsec	-0.79909	1.14131e-23
CG12239	α'β'-KC	simsec	-0.819389	2.61448e-26
CG12594	GABA_5	melsec	0.79935	9.04242e-05
CG12594	GABA_5	melsim	0.75284	0.00148044
CG12991	AST	melsim	1.06763	1.51303e-43
CG13012	CTX	melsec	0.71805	2.44843e-09
CG13229	fru_10	melsec	0.706967	0.00338971
CG13408	fru_6	melsim	-0.786113	1.33436e-06
CG13625	CTX	melsim	-0.78434	7.11518e-27
CG13625	ENS	melsim	-0.699504	1.35686e-112
CG13625	AST	melsim	-0.869776	4.55271e-85
CG13625	PRN	melsim	-1.52386	2.54819e-92
CG13625	SUB	melsim	-0.909802	0.00202223
CG13625	CTX	simsec	0.808153	3.72746e-20
CG13625	ENS	simsec	0.703165	3.03254e-95
CG13625	AST	simsec	0.859745	2.82057e-80
CG13625	PRN	simsec	1.50335	3.92917e-47
CG13625	SUB	simsec	0.909802	0.00102235
CG13625	MS	simsec	1.25873	0.00114892
CG13631	AST	melsim	1.16125	1.69937e-94
CG13631	AST	simsec	-0.721588	3.73677e-30
CG13743	Ach_7	melsec	0.758718	5.03851e-06
CG13784	NPF_AstA	melsec	1.64374	1.71794e-15
CG13784	NPF_AstA	melsim	1.40078	1.91708e-11
CG13928	GABA_2	melsec	-0.598857	5.31944e-12
CG13937	PRN	melsec	-1.27477	1.69547e-15
CG13937	PRN	melsim	-1.36846	1.14184e-19
CG13954	Ach_7	melsec	-1.00073	5.98706e-10
CG13954	Ach_12	melsec	0.649221	0.00064141
CG13954	Ach_7	melsim	-1.06467	3.84089e-15
CG13954	RYa	melsim	-0.830075	0.00250289
CG13954	Ach_11	melsim	-0.895869	1.37737e-08
CG13954	Tk_Mip_RYa	simsec	0.755085	0.0119275
CG13954	RYa	simsec	0.756925	0.0408916
CG13954	Ach_13	simsec	0.739726	0.00265233
CG13996	fru_15	melsec	1.33539	0.00277346
CG14196	PRN	simsec	0.674635	7.48879e-10
CG14301	CTX	melsec	0.956357	1.36454e-17
CG14322	fru_9	melsec	-0.699491	0.031149
CG14331	fru_10	melsec	0.892277	0.000827479
CG14331	fru_10	simsec	1.13145	3.09513e-09
CG14439	PRN	melsim	-0.779175	6.0747e-15
CG14459	Ach_3	melsec	-0.738794	0.00728896
CG14459	Ach_2	melsec	-0.669199	4.78684e-11
CG14459	GABA_2	melsec	-0.980376	3.83527e-16
CG14459	Ach_4	melsec	-0.987526	8.00638e-82
CG14459	Glu_3	melsec	-0.928855	4.9373e-45
CG14459	GABA_4	melsec	-1.28117	3.29888e-18
CG14459	Glu_11	melsec	-0.742668	0.00661678
CG14459	fru_4	melsec	-0.730507	1.74246e-05
CG14459	fru_3	melsec	-1.06427	0.00467556
CG14459	Ach_5	melsec	-0.590367	0.0274944
CG14459	Ach_17	melsec	-1.24894	0.000930611
CG14459	Ach_14	melsec	-0.937393	2.55626e-05
CG14459	Glu_10	melsec	-1.48199	3.21372e-13
CG14459	GABA_11	melsec	-1.31279	0.000644462
CG14459	GABA_10	melsec	-1.2034	3.30752e-06
CG14459	Ach_7	melsec	-1.28679	4.21174e-13
CG14459	GABA_2	melsim	-0.748459	2.05538e-11
CG14459	Ach_4	melsim	-0.587724	2.37733e-38
CG14459	Glu_3	melsim	-0.639805	4.87057e-36
CG14459	GABA_4	melsim	-0.819527	1.03677e-11
CG14459	fru_3	melsim	-0.595209	6.61342e-05
CG14459	Ach_7	melsim	-0.670851	0.00200114
CG14459	Ach_17	melsim	-0.979343	0.0252327
CG14459	Glu_10	melsim	-0.934131	7.8828e-07
CG14459	GABA_10	melsim	-0.753314	0.0179186
CG14459	Ach_7	simsec	-0.615938	0.00593261
CG14464	Poxn_4	melsec	0.740286	0.0139134
CG14464	Tk_2	melsec	0.664016	0.000225348
CG14464	Ach_12	melsec	0.628983	6.25553e-06
CG14464	Dh31	melsec	0.61192	0.00137518
CG14464	Ach_8	melsec	0.609755	5.57583e-05
CG14464	Poxn_4	melsim	0.726709	0.0258315
CG14464	GABA_10	melsim	0.62809	0.023603
CG14669	Ach_16	melsec	0.818243	0.00302068
CG14687	Poxn_1	melsec	0.879905	2.54154e-15
CG14687	Poxn_3	melsec	0.799538	3.76319e-07
CG15097	γ-KC	simsec	-0.64499	1.19239e-115
CG15097	αβ-KC _1	simsec	-0.66637	5.80226e-109
CG15196	γ-KC	melsec	-0.738559	2.24063e-281
CG15196	αβ-KC _1	melsec	-0.647826	8.86485e-221
CG15196	DOP_1	melsec	-0.698491	4.97037e-40
CG15196	αβ-KC _2	melsec	-0.910733	3.39284e-26
CG15196	fru_5	melsec	-0.82678	1.55353e-24
CG15196	Glu_13	melsec	-0.62293	2.86193e-07
CG15196	Clock_2	melsec	-0.733213	2.31962e-12
CG15196	α'β'-KC	melsec	-0.979848	6.96954e-135
CG15196	Clock_3	melsec	-0.713119	1.28226e-07
CG15196	Ach_8	melsec	-0.716207	2.27262e-18
CG15196	Ach_13	melsec	-0.590887	9.94417e-10
CG15196	Tk_Mip_RYa	melsec	-0.63743	5.55544e-05
CG15196	GABA_11	melsec	-0.640919	2.90544e-07
CG15196	Glu_12	melsec	-0.599913	9.58734e-07
CG15196	GABA_10	melsec	-0.606989	4.89042e-05
CG15196	γ-KC	simsec	-0.738559	6.62556e-243
CG15196	αβ-KC _1	simsec	-0.647826	2.82515e-219
CG15196	DOP_1	simsec	-0.698491	5.19412e-42
CG15196	αβ-KC _2	simsec	-0.910733	4.91276e-23
CG15196	fru_5	simsec	-0.82678	5.06105e-23
CG15196	Glu_13	simsec	-0.62293	9.35351e-08
CG15196	Clock_2	simsec	-0.733213	1.12727e-13
CG15196	α'β'-KC	simsec	-0.981928	7.63244e-139
CG15196	Clock_3	simsec	-0.713119	1.24197e-08
CG15196	Ach_8	simsec	-0.716207	1.01322e-17
CG15196	Tk_Mip_RYa	simsec	-0.63743	2.01231e-05
CG15196	GABA_11	simsec	-0.640919	6.47165e-07
CG15196	Glu_12	simsec	-0.599913	3.86635e-08
CG15196	GABA_10	simsec	-0.606989	1.76081e-05
CG15201	ENS	melsec	-0.65968	2.32013e-47
CG15201	CTX	melsim	-0.624889	1.62727e-05
CG15201	CTX	simsec	0.873771	1.03303e-07
CG15236	Tk_2	melsec	0.659486	0.00110875
CG15236	Tk_2	simsec	0.737399	5.03022e-07
CG15312	Ach_12	melsec	-0.753746	6.07859e-11
CG15312	Tk_3	melsim	1.47603	2.57348e-07
CG15312	Poxn_3	melsim	1.00888	8.76309e-15
CG15312	Ach_12	melsim	-0.72792	5.76989e-12
CG15399	Glu_14	melsec	-0.591535	0.000324519
CG15399	Glu_14	simsec	-0.591535	0.00735168
CG15431	fru_8	melsec	0.674645	0.0221029
CG15431	Glu_9	melsec	0.649256	0.000386403
CG15431	αβ-KC _1	melsec	0.646474	3.31458e-127
CG15431	Clock_2	melsec	0.657691	0.00325075
CG15431	fru_8	melsim	0.793398	0.000873827
CG15431	Ach_12	melsim	0.617747	0.0107264
CG15475	Ach_3	melsec	-0.677011	6.71879e-182
CG15475	Ach_2	melsec	-0.99529	0
CG15475	Ach_1	melsec	-0.673003	1.16976906383249e-310
CG15475	DOP/SER	melsec	-0.912257	1.90414e-32
CG15475	fru_1	melsec	-0.716638	1.1003e-53
CG15475	sNPF	melsec	-0.757613	1.19307e-42
CG15475	GABA_2	melsec	-0.693165	3.41503e-34
CG15475	CCHa2	melsec	-0.877929	1.35911e-54
CG15475	Ach_4	melsec	-0.695922	1.80298e-138
CG15475	fru_2	melsec	-0.964514	2.17466e-73
CG15475	Glu_1	melsec	-0.925941	6.50042e-307
CG15475	DOP_2	melsec	-1.00972	3.832e-13
CG15475	Glu_2	melsec	-0.745679	7.44116e-160
CG15475	Glu_3	melsec	-0.749364	5.16783e-128
CG15475	GABA_1	melsec	-0.803126	2.01859e-114
CG15475	GABA_4	melsec	-0.805933	6.2712e-37
CG15475	Glu_11	melsec	-1.07215	2.85096e-17
CG15475	Glu_8	melsec	-0.693339	2.33744e-13
CG15475	GABA_7	melsec	-1	5.59352e-16
CG15475	fru_4	melsec	-0.699134	6.20612e-25
CG15475	Tk_1	melsec	-0.632685	2.93119e-20
CG15475	sNPF_CCHa2_AstC	melsec	-0.639253	1.6842e-09
CG15475	Clock_2	melsec	-0.990871	4.62451e-10
CG15475	fru_6	melsec	-0.813587	1.01715e-11
CG15475	Tbh	melsec	-1	0.000766531
CG15475	fru_7	melsec	-1.03317	3.36591e-16
CG15475	GABA_3	melsec	-0.724156	3.40226e-15
CG15475	Glu_4	melsec	-0.715923	4.93911e-37
CG15475	fru_11	melsec	-0.874469	2.21326e-06
CG15475	Ach_16	melsec	-0.746714	3.79548e-08
CG15475	Ach_14	melsec	-0.61891	6.04958e-08
CG15475	Ach_6	melsec	-0.869603	1.66367e-29
CG15475	Glu_10	melsec	-1.10962	8.14958e-18
CG15475	Ach_8	melsec	-1.22055	2.04984e-31
CG15475	GABA_9	melsec	-0.66015	0.000109692
CG15475	fru_8	melsec	-0.693573	9.58155e-10
CG15475	Glu_5	melsec	-0.773035	1.25539e-26
CG15475	fru_10	melsec	-0.925999	0.000841298
CG15475	GABA_11	melsec	-0.656516	4.59665e-05
CG15475	TY_1	melsec	-0.802554	0.0100934
CG15475	Ach_11	melsec	-0.618129	7.42744e-10
CG15475	GABA_8	melsec	-0.967135	4.56537e-16
CG15475	Ach_10	melsec	-0.719549	4.53005e-11
CG15475	TY_2	melsec	-1.16046	1.08581e-10
CG15475	GABA_10	melsec	-1.22556	1.98117e-13
CG15475	sNPF_Dh44	melsec	-1.23447	0.0021842
CG15475	Ach_3	simsec	-0.677011	1.40547e-181
CG15475	Ach_2	simsec	-0.996251	0
CG15475	Ach_1	simsec	-0.671056	1.80851e-299
CG15475	DOP/SER	simsec	-0.912257	2.77561e-29
CG15475	fru_1	simsec	-0.722662	3.49606e-63
CG15475	sNPF	simsec	-0.757613	1.51392e-37
CG15475	GABA_2	simsec	-0.698518	2.69136e-36
CG15475	CCHa2	simsec	-0.877929	1.64326e-48
CG15475	Ach_4	simsec	-0.69441	3.36409e-130
CG15475	fru_2	simsec	-0.964514	6.2194e-61
CG15475	Glu_1	simsec	-0.926338	4.28888e-286
CG15475	DOP_2	simsec	-1.00972	7.6317e-10
CG15475	Glu_2	simsec	-0.748299	1.88413e-197
CG15475	Glu_3	simsec	-0.747969	7.61937e-126
CG15475	GABA_1	simsec	-0.802095	3.58206e-82
CG15475	GABA_4	simsec	-0.799959	6.06833e-28
CG15475	Glu_11	simsec	-1.07215	9.82484e-16
CG15475	Glu_8	simsec	-0.693339	1.05849e-11
CG15475	GABA_7	simsec	-1	4.1155e-16
CG15475	fru_4	simsec	-0.699134	2.29744e-23
CG15475	Tk_1	simsec	-0.639705	1.04874e-10
CG15475	sNPF_CCHa2_AstC	simsec	-0.639253	5.85895e-08
CG15475	Clock_2	simsec	-1.01862	7.61145e-15
CG15475	fru_6	simsec	-0.813587	1.11273e-14
CG15475	fru_7	simsec	-1.03317	4.87059e-15
CG15475	GABA_3	simsec	-0.724156	9.76358e-14
CG15475	Glu_4	simsec	-0.715923	4.13216e-27
CG15475	fru_11	simsec	-0.840522	0.0010594
CG15475	Ach_16	simsec	-0.746714	4.75107e-08
CG15475	Ach_14	simsec	-0.61891	3.05181e-05
CG15475	Ach_6	simsec	-0.869603	1.23182e-26
CG15475	Glu_10	simsec	-1.10962	5.41813e-21
CG15475	Ach_8	simsec	-1.22055	2.02519e-30
CG15475	GABA_9	simsec	-0.678072	0.000218434
CG15475	SER	simsec	-0.750022	0.0460474
CG15475	fru_8	simsec	-0.693573	3.56014e-10
CG15475	Glu_5	simsec	-0.767182	2.0149e-31
CG15475	fru_10	simsec	-0.925999	0.00464621
CG15475	GABA_11	simsec	-0.656516	8.69999e-05
CG15475	TY_1	simsec	-0.802554	0.000367236
CG15475	Ach_11	simsec	-0.618129	8.20292e-09
CG15475	GABA_8	simsec	-0.957082	3.32513e-21
CG15475	Ach_10	simsec	-0.705874	8.7452e-12
CG15475	TY_2	simsec	-1.16046	9.45518e-10
CG15475	GABA_10	simsec	-1.22556	2.80017e-14
CG15475	sNPF_Dh44	simsec	-1.23447	0.000772418
CG1552	AST	melsec	1.03615	8.30271e-101
CG1552	AST	melsim	1.20896	5.11539e-136
CG15537	OCTY	melsec	1.6863	7.77329e-12
CG15537	Ach_6	melsec	1.02474	7.445e-10
CG15537	OCTY	melsim	1.58496	7.60594e-06
CG15537	Clock_2	melsim	0.75557	0.00697164
CG15673	PRN	simsec	0.664615	0.00846859
CG15765	fru_9	melsec	0.915571	0.0385085
CG15765	Poxn_1	melsec	0.693751	2.14092e-09
CG15765	NPF_AstA	melsec	0.873313	1.69347e-06
CG15765	Poxn_5	melsec	1.19285	0.00721454
CG15765	Ach_12	melsec	0.913631	1.50839e-09
CG15765	α'β'-KC	melsec	-0.922174	1.31083e-54
CG15765	Ach_12	melsim	1.06812	2.56333e-12
CG15765	γ-KC	melsim	0.686085	1.94222e-105
CG15765	Mip	melsim	0.669369	0.00692278
CG15765	Poxn_1	melsim	0.912926	1.62885e-13
CG15765	Ach_9	melsim	0.594576	0.000180755
CG15765	NPF_AstA	melsim	0.749079	0.00069367
CG15765	fru_8	melsim	0.837685	0.0154779
CG15765	α'β'-KC	simsec	-0.714832	2.27136e-34
CG1648	PRN	melsim	0.624383	2.73945e-08
CG1674	CTX	melsec	1.02739	2.82893e-28
CG1674	CTX	melsim	0.968713	1.59444e-29
CG16798	Ach_16	melsim	0.843761	0.000383242
CG1688	Ach_16	melsec	0.841302	2.58434e-08
CG1688	Ach_16	melsec	0.841302	2.34852e-12
CG1688	fru_8	melsec	0.628684	0.0197563
CG1688	Ach_16	melsim	0.821124	8.78952e-10
CG1688	Ach_16	melsim	0.821124	9.95497e-12
CG17075	Ach_14	melsec	-0.669851	1.34332e-05
CG17075	Ach_13	melsec	-0.625403	4.77549e-05
CG17075	Glu_10	melsim	-0.609936	3.19149e-05
CG17193	Ach_16	melsec	0.626896	0.00650391
CG17684	Glu_9	melsim	0.806339	1.07978e-05
CG17684	γ-KC	melsim	0.698797	2.76097e-110
CG17684	Ach_3	melsim	0.637247	1.45779e-96
CG17684	Ach_2	melsim	0.705565	6.18768e-248
CG17684	Glu_6	melsim	0.635418	7.2995e-17
CG17684	αβ-KC _1	melsim	0.652292	1.63211e-99
CG17684	fru_1	melsim	0.64536	3.33364e-32
CG17684	CCHa2	melsim	0.665703	6.873e-16
CG17684	Ach_4	melsim	0.670587	2.25809e-77
CG17684	fru_2	melsim	0.859407	1.01358e-50
CG17684	Glu_1	melsim	0.710135	1.05803e-159
CG17684	Glu_2	melsim	0.602901	3.28503e-67
CG17684	Glu_3	melsim	0.606249	1.4092e-58
CG17684	αβ-KC _2	melsim	0.58978	0.0182978
CG17684	GABA_1	melsim	0.588902	6.62502e-29
CG17684	fru_12	melsim	0.813343	0.0155874
CG17684	fru_9	melsim	0.778724	0.0353963
CG17684	Glu_8	melsim	0.636618	0.000950445
CG17684	Tk_1	melsim	0.906898	6.38008e-13
CG17684	Glu_13	melsim	0.608782	0.00256927
CG17684	fru_6	melsim	0.616771	9.40465e-05
CG17684	fru_3	melsim	0.597289	9.58783e-18
CG17684	fru_7	melsim	0.865048	0.00032658
CG17684	Glu_7	melsim	0.656516	0.000104605
CG17684	Glu_15	melsim	0.745481	0.0496973
CG17684	Ach_5	melsim	0.622958	6.40904e-16
CG17684	GABA_6	melsim	0.632605	0.00042372
CG17684	Ach_9	melsim	0.680091	2.20218e-06
CG17684	NPF_AstA	melsim	0.646041	0.00938503
CG17684	Poxn_3	melsim	0.76959	1.31834e-06
CG17684	Glu_4	melsim	0.724255	3.87729e-19
CG17684	Ach_7	melsim	0.591999	2.1433e-05
CG17684	Clock_3	melsim	0.837483	2.21293e-07
CG17684	Ach_17	melsim	1.01608	0.00230988
CG17684	RYa	melsim	0.780998	0.00174108
CG17684	fru_11	melsim	0.81857	0.0175806
CG17684	Clock_1	melsim	0.651521	2.54526e-06
CG17684	Ach_16	melsim	0.67453	0.000634708
CG17684	Glu_10	melsim	0.656127	8.24605e-08
CG17684	Tk_2	melsim	0.864837	3.13147e-12
CG17684	Glu_5	melsim	0.620236	7.03274e-11
CG17684	Tk_Mip_RYa	melsim	0.811861	0.000588018
CG17684	Ach_12	melsim	0.810671	2.14043e-06
CG17684	fru_10	melsim	0.950685	0.000149129
CG17684	GABA_11	melsim	0.795857	0.000458168
CG17684	Ach_11	melsim	0.81747	5.61666e-11
CG17684	Glu_12	melsim	0.757033	2.06472e-07
CG17684	GABA_8	melsim	0.641357	0.0219468
CG17684	Ach_10	melsim	0.659605	0.00109253
CG17684	TY_2	melsim	0.641957	0.0263836
CG17684	GABA_10	melsim	0.932434	1.42309e-06
CG17684	OPN	melsim	0.635855	5.0787e-19
CG17684	Glu_12	simsec	-0.686501	0.0269403
CG17816	Ach_12	melsec	-0.680906	6.79082e-05
CG17816	TY_1	melsec	-1.0284	0.0450673
CG17816	γ-KC	melsec	0.812802	7.92086e-194
CG17816	Ach_12	melsec	-0.680906	3.60611e-05
CG17816	TY_1	simsec	-1.12661	0.00406572
CG17839	Mip	melsec	1.00619	6.20693e-11
CG17839	Ach_17	melsec	1.63152	0.00172089
CG17839	Mip	melsim	0.786273	0.00111372
CG17839	Poxn_1	melsim	-0.913435	0.000203133
CG17839	Ach_17	simsec	0.935149	0.0459571
CG18135	AST	melsec	-0.740377	4.23477e-34
CG18135	AST	simsec	-0.755717	8.05801e-29
CG18641	Glu_11	melsim	-0.65966	3.48115e-09
CG18641	Glu_11	simsec	0.65966	3.48115e-09
CG1909	Glu_9	melsec	-0.6474	0.00850735
CG1909	Ach_3	melsec	-0.60954	8.70875e-60
CG1909	Ach_2	melsec	-0.649153	3.8873e-164
CG1909	Glu_6	melsec	-0.726473	2.08754e-16
CG1909	GABA_5	melsec	-0.726816	0.000214326
CG1909	Ach_1	melsec	-0.752783	6.60184e-174
CG1909	DOP/SER	melsec	-0.720474	1.7154e-10
CG1909	sNPF	melsec	-0.65293	1.14797e-15
CG1909	CCHa2	melsec	-0.764468	1.52852e-19
CG1909	DOP_2	melsec	-0.635153	0.0325202
CG1909	GABA_1	melsec	-0.652943	5.50735e-34
CG1909	Poxn_2	melsec	-0.715914	1.65868e-10
CG1909	Tk_1	melsec	-0.818134	1.13775e-11
CG1909	Tk_3	melsec	-0.984652	2.50095e-05
CG1909	Ach_15	melsec	-0.8913	1.94857e-05
CG1909	fru_5	melsec	-1.22354	1.82261e-16
CG1909	Clock_2	melsec	-1.38862	1.94975e-14
CG1909	fru_6	melsec	-0.646042	0.0030901
CG1909	fru_3	melsec	-0.669003	4.5459e-16
CG1909	fru_7	melsec	-0.673753	0.00182271
CG1909	Glu_7	melsec	-0.850486	1.23139e-10
CG1909	Ach_5	melsec	-0.625356	3.89073e-11
CG1909	GABA_6	melsec	-0.650753	0.0111847
CG1909	Ach_9	melsec	-0.779238	0.000185106
CG1909	GABA_3	melsec	-0.611949	0.0118438
CG1909	NPF_AstA	melsec	-0.774762	0.00456305
CG1909	Poxn_3	melsec	-0.668127	0.000648036
CG1909	Glu_4	melsec	-0.620232	3.20028e-12
CG1909	Ach_7	melsec	-0.609115	0.0140482
CG1909	Ach_16	melsec	-0.668879	0.0453759
CG1909	Glu_10	melsec	-0.695858	0.000905984
CG1909	Ach_13	melsec	-0.66776	0.00552153
CG1909	GABA_8	melsec	-0.700424	0.00177864
CG1909	Glu_14	melsec	-0.838308	0.00488353
CG1909	GABA_10	melsec	-0.714598	0.0178976
CG1909	OPN	melsec	-1.46457	2.37515e-55
CG1909	fru_5	simsec	-0.612151	0.0449847
CG1909	Clock_2	simsec	-0.943386	3.16217e-05
CG1909	OPN	simsec	-0.822345	3.8961e-14
CG2269	Tbh	melsec	-1.7751	0.00108303
CG2269	Glu_4	melsec	-0.63298	1.88971e-05
CG2269	TY_2	melsec	-1.51777	0.000181766
CG2269	DOP_2	melsec	0.626731	0.0138624
CG2269	RYa	melsec	-1.05006	2.15241e-06
CG2269	fru_6	melsim	-0.60398	0.0499378
CG2269	NPF_Dh31	melsim	-0.62821	0.0252431
CG2269	RYa	melsim	-0.732874	0.012312
CG2269	FMRFa_Dh44	melsim	-1.02785	0.0015156
CG2269	FMRFa_Dh44	simsec	0.845141	0.0456099
CG2321	Poxn_3	melsim	-0.677409	8.91448e-13
CG2321	RYa	melsim	-0.797698	4.23514e-05
CG30015	AST	simsec	0.830835	1.19265e-39
CG3009	PRN	melsec	-1.35025	1.36073e-17
CG3009	PRN	simsec	-1.30818	1.99476e-08
CG30116	Clock_2	melsec	-0.720716	0.0220896
CG30116	αβ-KC _2	simsec	-0.894323	2.33288e-08
CG30197	ENS	melsec	0.682237	2.7384e-57
CG30197	ENS	melsim	0.831898	2.08567e-123
CG30460	CTX	melsec	-0.642639	7.99923e-07
CG3104	FMRFa_Dh44	melsec	1.23615	5.88664e-05
CG3104	AST	melsec	-1.24963	1.26075e-100
CG3104	FMRFa_Dh44	melsec	1.23615	5.3471e-05
CG3104	AST	simsec	-0.75645	4.31771e-33
CG31145	ENS	melsec	0.690231	1.90954e-63
CG31145	AST	melsec	0.629337	1.32126e-22
CG31183	TY_3	melsec	1.06228	0.00707744
CG31183	TY_3	melsec	1.06228	8.11023e-05
CG31221	GABA_5	melsec	1.02645	2.21461e-05
CG31221	Ach_11	melsec	0.78133	0.00064104
CG31221	γ-KC	melsim	-1.11704	8.95216e-178
CG31221	Poxn_1	melsim	-0.92785	0.00399687
CG31221	FMRFa_Dh44	melsim	-0.837359	0.0436428
CG31221	γ-KC	simsec	0.864692	1.65684e-117
CG31637	fru_5	melsec	-0.779407	0.00647595
CG31663	ENS	melsim	-0.623994	1.52742e-54
CG3168	PRN	melsec	1.01283	2.00547e-10
CG31760	Tk_2	melsec	-0.788496	1.01203e-05
CG31760	Ach_10	melsim	0.934731	3.50573e-08
CG31760	Tk_2	simsec	-0.719429	0.000110849
CG31760	Ach_10	simsec	-0.592438	0.0316599
CG31808	CTX	melsec	-0.763381	3.29139e-16
CG31869	ENS	simsec	-0.871136	5.8564e-42
CG31997	α'β'-KC	melsec	0.600213	5.33905e-79
CG31997	α'β'-KC	melsim	0.593856	4.84009e-58
CG31999	CTX	melsec	0.739167	7.04003e-24
CG31999	CTX	melsim	0.629992	1.3383e-18
CG32017	NPF_AstA	melsec	-0.877554	7.41421e-05
CG32017	Poxn_3	melsec	-0.909628	1.36988e-08
CG32017	fru_10	melsec	-0.714436	0.031663
CG32017	fru_9	melsec	-0.775258	0.0226525
CG32017	AstC_FMRFa	melsec	-0.655425	0.00319463
CG32017	NPF_AstA	melsim	-0.606658	0.00475281
CG32052	sNPF_CCHa2_AstC	melsec	0.626471	0.0132985
CG32052	Tk_3	melsec	-0.660557	0.00862735
CG32066	αβ-KC _2	melsec	0.626646	1.55039e-05
CG32066	αβ-KC _2	melsim	0.694448	6.26732e-06
CG32137	Poxn_1	melsec	0.617037	2.52289e-14
CG32204	Ach_7	simsec	-0.602015	0.0164284
CG32206	TY_3	melsec	0.94596	0.0146469
CG32206	Ach_12	simsec	-0.719368	2.72276e-06
CG32264	αβ-KC _1	melsec	0.593581	1.91786e-85
CG32264	Glu_11	melsec	0.803771	0.00165836
CG32264	sNPF_CCHa2_AstC	melsec	0.854869	2.41871e-05
CG32264	Clock_2	melsec	0.697437	5.79805e-05
CG32264	Glu_7	melsec	0.675778	0.00254945
CG32264	Ach_9	melsec	0.733376	5.97745e-07
CG32264	Glu_12	melsec	0.705335	0.00720329
CG32264	CTX	melsec	-0.737581	2.64463e-14
CG32264	Glu_11	melsim	0.874605	0.000138028
CG32264	sNPF_CCHa2_AstC	melsim	0.816836	0.00700797
CG32264	Clock_2	melsim	0.822291	4.45977e-08
CG32264	Ach_9	melsim	0.728434	3.11327e-09
CG32264	Tk_2	melsim	0.632736	0.0385591
CG32264	TY_2	melsim	0.772275	0.0126648
CG32473	CTX	melsec	-0.684116	3.21833e-17
CG32473	ENS	melsec	-0.587534	1.24492e-64
CG32547	Ach_12	melsec	-0.686791	1.72742e-05
CG32647	Ach_12	melsec	0.731325	5.7345e-06
CG32647	Ach_12	simsec	0.785951	3.22267e-06
CG32683	fru_8	melsec	-1.8178	1.87978e-11
CG32683	Ach_12	melsec	-1.39304	3.21856e-18
CG32683	Poxn_3	melsec	2.20569	6.21432e-15
CG32683	Ach_8	melsec	0.770202	1.81002e-09
CG32683	Tk_3	melsim	-0.660344	0.0102506
CG32683	Ach_8	melsim	0.750199	2.18052e-07
CG32683	fru_9	melsim	0.813849	0.0298883
CG32683	fru_8	melsim	-1.70004	2.92882e-11
CG32683	Poxn_3	simsec	1.71931	4.05016e-06
CG32683	Ach_12	simsec	-1.44775	3.6691e-16
CG32816	Ach_1	melsim	-0.680632	3.917e-89
CG32816	fru_1	melsim	-0.80715	5.86218e-14
CG32816	CCHa2	melsim	-0.744044	3.25519e-14
CG32816	Glu_2	melsim	-0.813941	3.68515e-47
CG32816	GABA_1	melsim	-0.90287	7.32448e-42
CG32816	Poxn_2	melsim	-0.857679	7.08887e-05
CG32816	GABA_4	melsim	-1.16194	3.09867e-21
CG32816	Glu_8	melsim	-0.902215	0.000389487
CG32816	Ach_15	melsim	-1.26516	0.0014125
CG32816	fru_6	melsim	-1.10269	0.000752306
CG32816	fru_3	melsim	-0.919363	3.76966e-13
CG32816	GABA_3	melsim	-1.26398	2.52704e-05
CG32816	Clock_3	melsim	-1.75055	0.00556729
CG32816	fru_11	melsim	-1.67377	0.0038517
CG32816	GABA_14	melsim	-1.47754	3.81221e-06
CG32816	fru_8	melsim	-1.93009	1.53459e-05
CG32816	Glu_5	melsim	-0.689102	0.00196019
CG32816	Ach_3	simsec	0.585783	1.01516e-40
CG32816	Ach_1	simsec	0.679504	5.99194e-110
CG32816	fru_1	simsec	0.834061	1.2479e-15
CG32816	CCHa2	simsec	0.757506	6.13086e-12
CG32816	Glu_2	simsec	0.810485	7.25007e-65
CG32816	GABA_1	simsec	0.903122	1.37137e-29
CG32816	Poxn_2	simsec	0.879706	0.0113007
CG32816	GABA_4	simsec	1.16547	2.47976e-17
CG32816	Glu_8	simsec	0.928447	4.71259e-06
CG32816	Ach_15	simsec	1.26161	0.01415
CG32816	fru_6	simsec	1.10269	0.000485099
CG32816	fru_3	simsec	0.905955	4.61076e-11
CG32816	GABA_3	simsec	1.32193	8.09885e-09
CG32816	Clock_3	simsec	1.75055	0.0139698
CG32816	Clock_1	simsec	1.43694	3.58777e-08
CG32816	fru_8	simsec	1.83111	0.0125951
CG32816	Glu_5	simsec	0.68696	5.24344e-05
CG3288	γ-KC	melsec	-0.907293	0
CG3288	αβ-KC _2	melsec	-0.970854	2.30353e-24
CG3288	Glu_12	melsec	-0.61471	1.22743e-07
CG3288	γ-KC	melsim	-0.806033	1.28882e-292
CG3288	Mip	melsim	-0.635819	2.36787e-14
CG3288	αβ-KC _2	melsim	-0.702456	1.91643e-15
CG3288	NPF_Dh31	melsim	-0.720618	1.5951e-12
CG32944	NPF_AstA	melsec	-0.774253	2.38929e-05
CG32982	TY_3	melsec	0.982114	0.000524501
CG32982	Mip	melsim	0.623392	0.000257721
CG32982	PRN	simsec	-0.788285	1.29771e-05
CG33098	γ-KC	melsec	-1.16864	0
CG33098	αβ-KC _1	melsec	-0.633472	8.31068e-206
CG33098	αβ-KC _2	melsec	-0.765751	1.60178e-16
CG33098	γ-KC	simsec	-1.19089	0
CG33098	αβ-KC _1	simsec	-0.626883	1.17608e-192
CG33098	αβ-KC _2	simsec	-0.776806	9.05095e-17
CG33144	Tk_3	melsec	0.968291	0.00113327
CG33181	αβ-KC _1	melsec	0.697913	3.06942e-104
CG33181	αβ-KC _2	melsec	0.654312	8.28403e-05
CG33199	Glu_9	melsim	-0.591557	0.016003
CG33199	sNPF_CCHa2_AstC	melsim	-0.608883	4.86208e-06
CG33199	Glu_12	melsim	-0.634351	0.0189103
CG33229	Glu_9	melsec	0.695489	2.67106e-07
CG33229	Glu_7	melsec	0.618199	5.35287e-07
CG33229	Tk_Mip_RYa	melsec	0.60733	0.0441653
CG33229	GABA_11	melsec	0.687213	0.00671751
CG33229	Glu_12	melsec	0.660442	0.000649328
CG33229	Ach_10	melsec	0.591943	0.000585587
CG3328	CTX	melsec	0.602302	2.17614e-08
CG33296	CTX	simsec	-0.882247	7.77628e-07
CG33298	Ach_7	melsim	-0.591601	9.44898e-06
CG33521	Poxn_3	melsec	-0.714516	4.58401e-09
CG33521	fru_8	melsec	-0.625152	4.88971e-05
CG33521	Poxn_3	simsec	-0.715237	1.53216e-09
CG33543	Ach_16	melsec	0.797762	0.000277194
CG33543	Glu_8	melsec	0.622906	0.0130051
CG33543	Ach_12	melsec	0.638061	0.000186873
CG33639	TY_1	melsec	1.20032	6.07886e-06
CG3376	PRN	melsec	-0.682311	1.4241e-13
CG34045	PRN	melsec	-0.586479	8.22881e-13
CG34045	PRN	simsec	-0.731637	9.85826e-13
CG34136	PRN	melsec	1.10357	3.40572e-23
CG34136	PRN	melsim	0.817922	5.10615e-11
CG34188	Tk_3	melsim	-0.633872	0.00105212
CG34347	PRN	melsec	-1.21762	6.64126e-37
CG34347	PRN	melsim	-1.01835	7.21007e-30
CG34353	Ach_17	melsec	0.903891	0.0081289
CG34353	Ach_17	melsim	0.865647	0.0376834
CG34355	DOP_2	simsec	0.783189	0.0407127
CG34357	γ-KC	melsec	0.642177	1.9331e-131
CG34357	Clock_2	melsec	0.747223	0.0175949
CG34357	DOP_1	melsec	0.621268	4.33917e-19
CG34357	DOP_1	melsim	0.59134	2.89752e-14
CG34370	Poxn_1	melsec	0.633955	3.74935e-09
CG34370	Poxn_3	melsec	0.624621	0.00701795
CG34370	Ach_12	melsec	0.621388	0.0400875
CG34370	TY_1	melsec	0.721834	0.0375643
CG34370	Poxn_1	melsim	0.636869	2.68433e-06
CG34370	α'β'-KC	melsim	0.703169	3.78686e-43
CG34370	Poxn_3	melsim	0.850514	1.11553e-07
CG34384	Ach_15	melsec	-0.694888	0.00174785
CG34384	Clock_3	melsim	0.907802	0.047589
CG34393	TY_1	melsec	0.843244	0.00932169
CG34393	TY_1	melsim	0.849995	0.000574742
CG34393	NPF_AstA	melsim	-0.849654	7.73893e-05
CG34393	NPF_AstA	simsec	0.814278	0.000128564
CG34417	CTX	melsec	-1.02126	9.75947e-33
CG34417	PRN	melsim	0.648445	2.81065e-12
CG34417	PRN	simsec	-0.663515	3.85998e-05
CG34417	CTX	simsec	-1.0352	1.44732e-28
CG3655	sNPF_CCHa2_AstC	melsec	0.879851	0.000907972
CG3655	NPF_AstA	melsec	-0.617745	0.00170037
CG3655	Tk_Mip_RYa	melsec	0.784635	0.0250593
CG3655	PRN	melsim	0.706461	4.39621e-08
CG3726	Poxn_1	melsec	-0.714945	1.45665e-09
CG3726	CTX	melsim	0.885595	3.52392e-12
CG3961	PRN	melsec	0.993698	7.23125e-34
CG3961	fru_5	melsim	-0.856588	0.00611915
CG3961	PRN	simsec	0.878274	5.35368e-21
CG3961	fru_5	simsec	1.09157	8.18721e-07
CG40470	CTX	melsec	0.806053	5.76089e-18
CG40470	CTX	simsec	-1.17186	1.55302e-26
CG41378	Glu_9	melsec	0.680559	0.0266424
CG41378	Ach_3	melsec	0.735545	2.40257e-100
CG41378	Ach_2	melsec	0.796979	8.25114e-297
CG41378	Glu_6	melsec	0.700995	9.03874e-22
CG41378	GABA_5	melsec	0.85549	8.95548e-10
CG41378	CTX	melsec	0.65779	8.95848e-12
CG41378	ENS	melsec	0.695557	4.71692e-63
CG41378	Ach_1	melsec	0.738332	1.32987e-192
CG41378	DOP/SER	melsec	0.711876	4.6875e-14
CG41378	fru_1	melsec	0.761871	1.85694e-35
CG41378	sNPF	melsec	0.71607	3.18035e-20
CG41378	GABA_2	melsec	0.872051	1.49924e-32
CG41378	CCHa2	melsec	0.773724	2.76201e-25
CG41378	Ach_4	melsec	0.748788	5.33975e-98
CG41378	fru_2	melsec	0.784902	1.00092e-40
CG41378	Glu_1	melsec	0.901049	1.04093e-201
CG41378	DOP_2	melsec	0.7176	6.17607e-05
CG41378	Glu_2	melsec	0.904304	6.29158e-138
CG41378	Glu_3	melsec	0.831841	1.27783e-88
CG41378	Dh31	melsec	0.628285	0.00601463
CG41378	GABA_1	melsec	0.761612	7.32778e-57
CG41378	Poxn_2	melsec	0.656365	9.64833e-08
CG41378	GABA_4	melsec	0.625639	2.9981e-13
CG41378	Glu_11	melsec	0.986825	5.66863e-10
CG41378	fru_12	melsec	0.850424	0.0464882
CG41378	Glu_8	melsec	0.844507	1.23505e-10
CG41378	GABA_7	melsec	0.696179	0.0176447
CG41378	fru_4	melsec	0.744761	1.13467e-12
CG41378	Tk_1	melsec	0.650804	4.75316e-10
CG41378	sNPF_CCHa2_AstC	melsec	0.66695	0.0162168
CG41378	fru_5	melsec	0.852787	1.40672e-12
CG41378	Glu_13	melsec	0.928317	0.00520649
CG41378	fru_6	melsec	0.836176	8.56319e-05
CG41378	fru_3	melsec	0.869637	3.89988e-30
CG41378	fru_7	melsec	1.01569	2.17735e-12
CG41378	Glu_7	melsec	0.598356	7.22221e-06
CG41378	Ach_5	melsec	0.799378	5.4485e-20
CG41378	GABA_6	melsec	0.814296	5.70298e-06
CG41378	GABA_3	melsec	1.10056	2.80161e-23
CG41378	Glu_4	melsec	0.78962	4.26974e-22
CG41378	Ach_7	melsec	0.632588	4.18812e-05
CG41378	Clock_3	melsec	0.932482	0.000116365
CG41378	fru_11	melsec	0.98585	0.00513795
CG41378	Clock_1	melsec	0.85237	5.23062e-13
CG41378	Poxn_4	melsec	0.895101	2.10027e-05
CG41378	GABA_13	melsec	0.852297	0.000104723
CG41378	Ach_14	melsec	0.832931	0.0190387
CG41378	Ach_6	melsec	0.700095	1.91475e-09
CG41378	Glu_10	melsec	0.624944	0.000503063
CG41378	Ach_8	melsec	0.600559	0.0137068
CG41378	fru_8	melsec	0.684498	0.000925668
CG41378	Tk_2	melsec	0.921537	3.27266e-10
CG41378	Ach_13	melsec	0.697459	0.0323917
CG41378	Glu_5	melsec	0.914666	5.66225e-20
CG41378	fru_10	melsec	0.888355	1.85424e-05
CG41378	GABA_11	melsec	1.05959	2.61331e-05
CG41378	GABA_8	melsec	0.895913	1.51338e-06
CG41378	Ach_10	melsec	1.22698	5.79848e-17
CG41378	Glu_14	melsec	0.922745	0.0125617
CG41378	GABA_10	melsec	0.797888	0.000735076
CG41378	OPN	melsec	0.723812	2.09858e-32
CG41378	Ach_3	melsim	0.833464	3.47343e-139
CG41378	Ach_2	melsim	0.919878	0
CG41378	Glu_6	melsim	0.785826	2.43043e-23
CG41378	GABA_5	melsim	0.807032	1.06668e-06
CG41378	DOP_1	melsim	0.750409	4.15358e-23
CG41378	ENS	melsim	0.829819	1.06527e-90
CG41378	Ach_1	melsim	0.789354	7.60503e-186
CG41378	DOP/SER	melsim	0.820992	9.00855e-19
CG41378	fru_1	melsim	0.917961	3.42252e-58
CG41378	sNPF	melsim	0.927754	4.24482e-29
CG41378	GABA_2	melsim	0.91977	4.19227e-34
CG41378	CCHa2	melsim	0.78375	1.89772e-26
CG41378	Ach_4	melsim	0.856791	3.42718e-112
CG41378	fru_2	melsim	0.924305	1.18534e-48
CG41378	Glu_1	melsim	0.936803	1.77e-223
CG41378	DOP_2	melsim	0.796467	1.05293e-05
CG41378	Glu_2	melsim	0.945403	2.75051e-134
CG41378	Glu_3	melsim	0.843403	8.28969e-96
CG41378	Dh31	melsim	0.607999	0.00891164
CG41378	GABA_1	melsim	0.842186	2.48224e-58
CG41378	Poxn_2	melsim	0.835377	2.68664e-17
CG41378	GABA_4	melsim	0.799441	7.26896e-21
CG41378	Glu_11	melsim	1.18192	8.46992e-14
CG41378	Glu_8	melsim	0.894781	2.17511e-09
CG41378	GABA_7	melsim	0.958979	2.36812e-09
CG41378	fru_4	melsim	0.927712	1.10678e-24
CG41378	Tk_1	melsim	0.783227	3.08099e-08
CG41378	sNPF_CCHa2_AstC	melsim	0.848205	9.92541e-05
CG41378	fru_5	melsim	1.13834	3.33673e-20
CG41378	Glu_13	melsim	0.86467	2.33165e-05
CG41378	fru_6	melsim	0.711511	0.00345489
CG41378	fru_3	melsim	0.846351	8.65371e-29
CG41378	fru_7	melsim	1.0054	7.24011e-07
CG41378	Glu_7	melsim	0.801464	9.73712e-10
CG41378	Ach_5	melsim	0.89775	1.19934e-28
CG41378	GABA_6	melsim	0.884338	1.49957e-06
CG41378	Ach_9	melsim	0.724597	7.13875e-05
CG41378	GABA_3	melsim	1.09379	1.10777e-16
CG41378	Glu_4	melsim	0.831249	2.63171e-22
CG41378	Ach_7	melsim	0.763703	2.50072e-10
CG41378	Clock_3	melsim	0.992051	2.003e-06
CG41378	fru_11	melsim	1.06806	0.000101309
CG41378	Clock_1	melsim	0.987019	5.20401e-16
CG41378	Poxn_4	melsim	0.76957	0.00240978
CG41378	GABA_13	melsim	0.826464	0.0127602
CG41378	Ach_14	melsim	0.920156	2.79377e-05
CG41378	Ach_6	melsim	0.83703	4.10292e-14
CG41378	Glu_10	melsim	0.762715	8.6136e-08
CG41378	Ach_8	melsim	0.741976	5.81927e-06
CG41378	SER	melsim	1.10504	0.0137998
CG41378	fru_8	melsim	0.924593	3.12527e-09
CG41378	Tk_2	melsim	0.911787	1.07538e-11
CG41378	Ach_13	melsim	0.907343	1.87979e-06
CG41378	Glu_5	melsim	0.968437	1.52869e-23
CG41378	AstC_FMRFa	melsim	0.916722	0.015849
CG41378	fru_10	melsim	1.01061	1.38533e-05
CG41378	GABA_11	melsim	1.01949	8.8046e-05
CG41378	Ach_11	melsim	0.784521	4.85538e-07
CG41378	Glu_12	melsim	0.613376	0.00412302
CG41378	GABA_8	melsim	1.0181	3.60644e-12
CG41378	Ach_10	melsim	1.1351	1.30995e-11
CG41378	TY_2	melsim	0.821663	0.042049
CG41378	OPN	melsim	0.721365	7.02238e-21
CG42238	fru_5	melsec	-0.620152	0.0297885
CG42238	CTX	melsec	-0.589639	1.07827e-08
CG42238	CTX	melsim	-0.592645	6.67486e-06
CG42238	PRN	melsim	-0.731553	6.89229e-17
CG42238	PRN	simsec	0.674204	5.21783e-08
CG42268	Ach_2	melsec	-0.682615	2.96666e-128
CG42268	DOP/SER	melsec	-0.647452	4.60479e-08
CG42268	CCHa2	melsec	-0.733941	7.0416e-16
CG42268	fru_2	melsec	-0.648582	7.38915e-17
CG42268	Glu_1	melsec	-0.690568	4.35124e-78
CG42268	DOP_2	melsec	-0.728031	0.0258767
CG42268	GABA_4	melsec	-0.61767	0.000239331
CG42268	Clock_2	melsec	-0.729797	0.0123092
CG42268	fru_3	melsec	-0.719603	8.74978e-10
CG42268	Ach_14	melsec	-0.678519	0.0168754
CG42268	Ach_15	melsec	-0.704154	0.0368293
CG42268	fru_5	melsec	-0.691468	0.000664894
CG42268	fru_10	melsec	-0.962395	0.00265571
CG42268	OPN	melsec	-0.893818	2.35711e-37
CG42268	fru_5	melsim	-0.735894	5.47834e-06
CG42268	TY_3	melsim	-1.35622	0.0206047
CG42319	ENS	melsim	-0.676386	6.1889e-90
CG42319	ENS	simsec	0.676386	2.80983e-63
CG42337	Ach_16	melsec	-0.825247	0.00260196
CG42337	Ach_16	melsim	-0.659588	0.00774739
CG42337	Ach_16	melsim	-0.659588	0.0457226
CG42340	CTX	melsec	-1.31851	1.2743e-40
CG42340	Mip	melsec	0.680634	0.00122611
CG42340	fru_9	melsec	1.06306	1.1851e-06
CG42340	TY_3	melsec	0.948711	0.0221863
CG42340	Ach_12	melsec	0.607167	0.000351617
CG42340	γ-KC	melsim	0.604909	9.27559e-97
CG42340	CTX	melsim	-1.02206	6.52686e-44
CG42340	Mip	melsim	0.741322	0.00286977
CG42340	Clock_1	melsim	0.77345	0.0254394
CG42342	ENS	melsec	0.657285	8.72779e-35
CG42342	α'β'-KC	melsec	-0.602564	2.01377e-29
CG42342	ENS	melsim	1.12175	4.6375e-90
CG42342	Tk_1	melsim	-0.705848	0.000152713
CG42342	Tk_1	simsec	0.657521	0.00372179
CG42402	αβ-KC _1	melsec	0.650518	4.76223e-111
CG42402	OCTY	melsec	1.63614	1.84367e-11
CG42402	Ach_6	melsec	0.69677	1.4431e-10
CG42402	Ach_8	melsec	0.821522	1.52234e-06
CG42402	Ach_10	melsec	0.760919	0.00151909
CG42402	α'β'-KC	melsim	-0.606426	1.33852e-33
CG42402	Tk_2	melsim	-0.597626	0.0331188
CG42402	Ach_11	melsim	0.741602	8.08273e-05
CG42402	OCTY	melsim	1.02845	0.00533649
CG42402	NPF_Dh31	simsec	0.666968	0.00769333
CG42402	NPF_AstA	simsec	0.875058	1.17726e-07
CG42486	CTX	melsec	-1.3437	2.15712e-55
CG42486	CTX	melsim	-1.76565	1.40747e-89
CG42540	fru_12	melsec	-1.16534	0.0453
CG42540	α'β'-KC	melsec	-1.02938	1.23184e-64
CG42540	Ach_12	melsec	-1.05599	1.31863e-10
CG42540	Ach_9	melsim	0.598404	7.54615e-06
CG42540	Ach_14	melsim	0.706533	2.81222e-05
CG42540	Glu_5	melsim	0.952559	2.88076e-12
CG42540	Glu_12	melsim	0.76104	0.000331923
CG42540	Poxn_1	melsim	0.978468	5.78536e-13
CG42540	Poxn_3	melsim	0.759679	1.09052e-08
CG42540	γ-KC	simsec	-0.934738	5.63333e-170
CG42540	αβ-KC _1	simsec	-0.897893	1.27061e-166
CG42540	DOP_1	simsec	-0.61312	3.79355e-06
CG42540	DOP/SER	simsec	-0.648433	6.10641e-06
CG42540	αβ-KC _2	simsec	-1.03934	2.99419e-14
CG42540	fru_4	simsec	-0.662563	1.88365e-06
CG42540	Poxn_1	simsec	-0.734142	0.000930129
CG42540	α'β'-KC	simsec	-0.921416	5.8164e-53
CG42540	fru_7	simsec	-0.606341	0.0115108
CG42540	Ach_9	simsec	-0.779001	1.18463e-08
CG42540	Ach_14	simsec	-0.701929	0.0122111
CG42540	Ach_8	simsec	-0.727864	4.04578e-08
CG42540	Tk_2	simsec	-0.768097	0.000315847
CG42540	Ach_12	simsec	-0.809196	1.67621e-05
CG42540	Tk_3	simsec	-0.863528	0.0449385
CG42540	Poxn_3	simsec	-1.04877	5.71887e-17
CG42540	Poxn_6	simsec	-1.45712	0.00113724
CG42541	γ-KC	melsec	0.657655	1.38667e-137
CG42541	Glu_6	melsec	0.679786	0.00026251
CG42541	αβ-KC _1	melsec	1.26164	6.38494e-254
CG42541	αβ-KC _2	melsec	1.2342	2.62331e-23
CG42541	GABA_3	melsec	0.730621	2.31802e-05
CG42541	Tk_2	melsec	1.69128	4.2317e-15
CG42541	Glu_12	melsec	1.22361	8.22122e-07
CG42541	Poxn_1	melsec	0.994131	7.81665e-15
CG42541	NPF_Dh31	melsec	-0.78952	0.00995362
CG42541	GABA_4	melsim	0.672849	4.87308e-05
CG42541	Poxn_1	melsim	1.05813	2.96187e-10
CG42541	Ach_14	melsim	0.997708	9.96502e-05
CG42541	Tk_2	melsim	1.59616	2.88705e-16
CG42541	αβ-KC _1	simsec	1.20747	2.71223e-277
CG42541	αβ-KC _2	simsec	0.903417	3.15933e-11
CG42541	Poxn_3	simsec	-0.789914	6.31047e-10
CG42594	TY_3	melsec	-1.59903	2.02787e-05
CG42594	Ach_16	melsec	-0.717916	0.0014155
CG42613	Poxn_1	melsec	-0.632571	2.72897e-06
CG42613	ENS	melsec	0.836132	6.86371e-250
CG42673	AST	melsec	-0.709451	1.92236e-28
CG42673	Clock_1	melsec	-0.980389	2.0859e-06
CG42673	GABA_12	melsec	-1.03201	0.000763055
CG42673	Ach_11	melsec	-0.896833	4.75458e-07
CG42673	ENS	melsec	-0.849462	3.07361e-99
CG42673	NPF_Dh31	melsec	-0.892519	5.2398e-08
CG42673	NPF_Dh31	melsim	-0.98761	2.9769e-09
CG42673	GABA_12	melsim	-0.932749	4.56567e-05
CG42673	Clock_1	simsec	-0.706798	0.0376726
CG42673	Ach_11	simsec	-1.19477	3.24516e-13
CG42674	fru_5	melsec	-0.938924	4.44888e-09
CG42674	NPF_Dh31	melsec	0.609778	0.00255863
CG42674	Ach_11	melsec	0.649131	0.00520666
CG42674	Ach_16	melsim	1.17102	2.46174e-12
CG42674	fru_5	simsec	-1.07166	7.26025e-11
CG42700	αβ-KC _2	melsec	-0.703037	2.43612e-08
CG42700	PRN	melsec	0.638129	4.51768e-07
CG42700	αβ-KC _2	melsim	-0.84563	1.10705e-11
CG42700	α'β'-KC	melsim	-0.820648	1.48868e-72
CG42700	Ach_12	melsim	-0.799314	9.64106e-11
CG42700	GABA_13	melsim	-0.798027	0.00810341
CG42700	PRN	simsec	0.724415	0.0211478
CG42700	α'β'-KC	simsec	0.59442	3.07977e-37
CG42700	Ach_12	simsec	0.951546	3.48482e-13
CG42700	GABA_13	simsec	0.874063	0.000201482
CG42750	Mip	melsec	0.853914	3.38374e-05
CG42750	α'β'-KC	melsec	0.63987	1.13486e-45
CG42750	Ach_9	melsec	0.83429	2.9182e-08
CG42750	Ach_16	melsec	0.730079	0.00304172
CG42750	Poxn_2	melsec	0.860966	2.83132e-09
CG42750	OCTY	melsec	0.823122	0.00128635
CG42750	Glu_4	melsec	0.627316	4.51302e-05
CG42750	OCTY	melsim	0.987872	0.00191191
CG42750	Ach_12	melsim	0.630061	7.16628e-06
CG42750	Poxn_2	melsim	0.652111	0.000350788
CG42750	α'β'-KC	melsim	0.681715	2.57671e-50
CG42750	Ach_9	melsim	1.25697	2.56364e-24
CG42750	Ach_16	melsim	0.749955	0.00066311
CG42788	ENS	melsec	-0.590813	1.51738e-28
CG42788	AST	melsec	-0.719557	8.55505e-36
CG42788	OCTY	melsec	0.884523	0.0201944
CG42788	AST	simsec	-0.70667	4.22934e-30
CG42795	GABA_2	melsec	-0.597197	3.21996e-13
CG42795	Glu_11	melsec	-0.713737	0.000829638
CG42795	Glu_10	melsec	-0.597575	0.0434478
CG42795	Ach_12	melsec	-0.778017	4.82191e-09
CG42795	TY_1	melsec	-0.998387	0.0469542
CG42795	TY_1	simsec	-1.20938	0.000168751
CG42810	Ach_2	melsim	-0.74898	0
CG42810	Glu_6	melsim	-0.704413	5.46321e-34
CG42810	αβ-KC _1	melsim	-1.13379	0
CG42810	DOP/SER	melsim	-0.72792	4.34474e-23
CG42810	GABA_2	melsim	-0.662672	3.88237e-32
CG42810	fru_2	melsim	-0.738751	4.64738e-61
CG42810	Glu_1	melsim	-0.70532	1.66347e-260
CG42810	DOP_2	melsim	-0.913288	7.17702e-11
CG42810	Glu_3	melsim	-0.654356	4.33837e-141
CG42810	αβ-KC _2	melsim	-1.01306	1.12211e-26
CG42810	Poxn_2	melsim	-0.70044	1.06443e-29
CG42810	GABA_4	melsim	-1.27199	8.63442e-76
CG42810	Glu_11	melsim	-1.17688	1.75774e-21
CG42810	fru_12	melsim	-0.625604	0.00649227
CG42810	GABA_7	melsim	-0.61891	3.60456e-08
CG42810	Tk_1	melsim	-0.596367	1.64773e-15
CG42810	Tk_3	melsim	-1.16439	2.2564e-11
CG42810	fru_5	melsim	-2.36433	5.67945e-56
CG42810	Glu_13	melsim	-0.617913	7.22059e-09
CG42810	Clock_2	melsim	-0.918257	2.19128e-20
CG42810	α'β'-KC	melsim	-1.01448	4.0793e-151
CG42810	Glu_7	melsim	-0.68966	2.19052e-15
CG42810	Ach_5	melsim	-0.642628	1.02009e-37
CG42810	GABA_6	melsim	-0.591535	2.08829e-07
CG42810	Clock_3	melsim	-0.616671	2.87931e-06
CG42810	Ach_16	melsim	-0.708234	1.1795e-09
CG42810	Glu_10	melsim	-0.865524	6.89328e-13
CG42810	GABA_9	melsim	-1.06774	1.92705e-11
CG42810	fru_10	melsim	-1.03562	1.55733e-08
CG42810	GABA_11	melsim	-0.602036	7.14616e-06
CG42810	Ach_11	melsim	-0.835881	3.04569e-17
CG42810	Glu_12	melsim	-0.655352	5.38379e-08
CG42810	GABA_8	melsim	-0.595016	4.6678e-10
CG42810	TY_2	melsim	-0.706269	1.41545e-05
CG42810	Glu_14	melsim	-0.632268	0.0116065
CG42810	OPN	melsim	-0.844413	2.70863e-50
CG42810	Ach_2	simsec	0.715275	0
CG42810	Glu_6	simsec	0.678418	3.68908e-25
CG42810	αβ-KC _1	simsec	1.11011	0
CG42810	DOP/SER	simsec	0.640985	1.17997e-10
CG42810	GABA_2	simsec	0.633026	1.03429e-24
CG42810	fru_2	simsec	0.709531	3.30417e-46
CG42810	Glu_1	simsec	0.670725	1.6247e-185
CG42810	DOP_2	simsec	0.818961	0.000243088
CG42810	Glu_3	simsec	0.63046	6.88568e-108
CG42810	αβ-KC _2	simsec	0.947254	2.19501e-21
CG42810	Poxn_2	simsec	0.689212	9.37516e-19
CG42810	GABA_4	simsec	1.26702	7.0765e-70
CG42810	Glu_11	simsec	1.17688	1.75774e-21
CG42810	GABA_7	simsec	0.595451	0.000969249
CG42810	Tk_3	simsec	1.16439	4.26131e-10
CG42810	fru_5	simsec	2.34342	2.01423e-55
CG42810	Glu_13	simsec	0.617913	0.000152378
CG42810	Clock_2	simsec	0.863115	4.73013e-11
CG42810	α'β'-KC	simsec	0.998603	8.80446e-141
CG42810	Glu_7	simsec	0.676721	4.36742e-12
CG42810	Ach_5	simsec	0.604936	4.04757e-26
CG42810	GABA_6	simsec	0.591535	8.26657e-07
CG42810	Ach_16	simsec	0.636681	0.000714892
CG42810	Glu_10	simsec	0.839049	3.52424e-13
CG42810	GABA_9	simsec	1.04728	4.72259e-08
CG42810	fru_10	simsec	0.942515	1.89174e-05
CG42810	Ach_11	simsec	0.819202	4.40731e-12
CG42810	OPN	simsec	0.804711	7.28973e-42
CG42855	GABA_5	melsec	-0.731614	1.35109e-08
CG42855	CTX	melsec	-1.12575	4.75253e-47
CG42855	ENS	melsec	-0.941568	1.6684e-180
CG42855	sNPF	melsec	-0.611895	2.02661e-26
CG42855	fru_2	melsec	-0.586329	1.36067e-45
CG42855	Glu_11	melsec	-0.591037	1.92711e-06
CG42855	Tk_1	melsec	-0.66407	8.42502e-25
CG42855	AST	melsec	-0.736386	3.25575e-57
CG42855	PRN	melsec	-1.04604	6.22624e-40
CG42855	Ach_9	melsec	-0.587606	5.10389e-07
CG42855	GABA_9	melsec	-0.75336	9.69753e-12
CG42855	SER	melsec	-0.750022	0.0109374
CG42855	Tk_2	melsec	-0.663565	2.54784e-07
CG42855	GABA_5	melsim	-0.757323	1.88271e-11
CG42855	ENS	melsim	-0.967481	1.48077e-168
CG42855	fru_1	melsim	-0.62788	3.53073e-58
CG42855	Glu_11	melsim	-0.693276	3.44948e-08
CG42855	AST	melsim	-0.822729	1.72976e-63
CG42855	PRN	melsim	-1.18469	5.71618e-66
CG42855	fru_5	melsim	-0.642843	4.44957e-20
CG42855	GABA_6	melsim	-0.649176	1.04833e-09
CG42855	Ach_11	melsim	-0.666463	4.16453e-11
CG43066	fru_5	melsec	0.789233	1.72094e-10
CG43066	fru_5	melsim	0.861286	3.60878e-12
CG43078	fru_5	melsec	0.60598	7.3766e-06
CG43232	Glu_9	melsec	-0.686246	6.81901e-09
CG43232	γ-KC	melsec	-0.589565	3.07034e-163
CG43232	Ach_3	melsec	-0.652677	2.51182e-171
CG43232	DOP_1	melsec	-0.605407	2.75701e-27
CG43232	sNPF	melsec	-0.603615	2.16186e-30
CG43232	GABA_2	melsec	-0.622736	2.64849e-33
CG43232	Ach_4	melsec	-0.689114	5.02695e-141
CG43232	Glu_3	melsec	-0.698354	1.57372e-118
CG43232	αβ-KC _2	melsec	-0.672048	3.74325e-14
CG43232	GABA_4	melsec	-0.592052	1.14292e-24
CG43232	Glu_11	melsec	-0.621488	1.46331e-07
CG43232	fru_9	melsec	-0.659925	0.000156074
CG43232	fru_4	melsec	-0.600432	1.24542e-15
CG43232	Tk_3	melsec	-0.646363	0.000166237
CG43232	Ach_15	melsec	-0.590085	6.42299e-05
CG43232	sNPF_CCHa2_AstC	melsec	-0.655554	4.03724e-09
CG43232	Glu_13	melsec	-0.659925	1.15313e-06
CG43232	fru_6	melsec	-0.821854	1.01715e-11
CG43232	Glu_15	melsec	-0.713696	0.0216571
CG43232	Ach_5	melsec	-0.649544	8.66932e-28
CG43232	Ach_9	melsec	-0.719892	3.78714e-09
CG43232	NPF_AstA	melsec	-0.67516	2.02918e-05
CG43232	Clock_3	melsec	-0.601825	0.000189154
CG43232	fru_11	melsec	-0.662965	0.0128393
CG43232	Ach_14	melsec	-0.893085	2.46133e-13
CG43232	Ach_6	melsec	-0.753781	5.08354e-20
CG43232	Ach_8	melsec	-0.668379	2.9498e-12
CG43232	fru_8	melsec	-0.682518	1.22709e-07
CG43232	Ach_13	melsec	-0.671377	3.56014e-10
CG43232	Glu_5	melsec	-0.626957	8.46183e-19
CG43232	AstC_FMRFa	melsec	-0.672425	7.02325e-06
CG43232	Tk_Mip_RYa	melsec	-0.63743	0.000359159
CG43232	Ach_12	melsec	-0.59048	2.3239e-08
CG43232	GABA_11	melsec	-0.872244	1.11929e-09
CG43232	GABA_12	melsec	-0.792195	4.54662e-06
CG43232	Ach_11	melsec	-0.596103	1.47542e-07
CG43232	Glu_12	melsec	-0.820179	9.58734e-07
CG43232	Glu_9	melsim	-1.04993	1.04e-19
CG43232	γ-KC	melsim	-1.29115	0
CG43232	Ach_3	melsim	-1.23927	0
CG43232	Ach_2	melsim	-1.32697	0
CG43232	Glu_6	melsim	-1.27163	1.60724e-83
CG43232	αβ-KC _1	melsim	-1.21581	0
CG43232	GABA_5	melsim	-1.11548	6.60399e-19
CG43232	DOP_1	melsim	-1.21899	6.15958e-81
CG43232	Ach_1	melsim	-1.10992	0
CG43232	DOP/SER	melsim	-1.12516	1.11177e-43
CG43232	fru_1	melsim	-1.16783	1.6308e-129
CG43232	sNPF	melsim	-1.23279	5.0901e-73
CG43232	GABA_2	melsim	-1.28469	5.56502e-88
CG43232	CCHa2	melsim	-1.20233	6.15776e-90
CG43232	Mip	melsim	-0.954196	2.10136e-24
CG43232	Ach_4	melsim	-1.34211	0
CG43232	fru_2	melsim	-1.13818	1.01066e-101
CG43232	Glu_1	melsim	-1.25966	0
CG43232	DOP_2	melsim	-1.05889	1.09448e-18
CG43232	Glu_2	melsim	-1.06616	5.47659e-278
CG43232	Glu_3	melsim	-1.36474	0
CG43232	Dh31	melsim	-1.10852	1.83378e-24
CG43232	αβ-KC _2	melsim	-1.27934	3.9104e-29
CG43232	GABA_1	melsim	-1.1185	2.01797e-160
CG43232	Poxn_2	melsim	-1.34115	4.7868e-63
CG43232	GABA_4	melsim	-1.23253	4.33805e-82
CG43232	Glu_11	melsim	-1.37529	9.24094e-24
CG43232	fru_9	melsim	-1.32193	1.63632e-17
CG43232	Glu_8	melsim	-1.19379	8.39266e-23
CG43232	GABA_7	melsim	-1.19265	9.48869e-22
CG43232	OCTY	melsim	-1.43494	2.09086e-07
CG43232	fru_4	melsim	-1.31076	1.32531e-61
CG43232	Tk_1	melsim	-1.01707	3.362e-34
CG43232	Tk_3	melsim	-1.22948	2.2564e-11
CG43232	Ach_15	melsim	-1.38126	9.99986e-22
CG43232	sNPF_CCHa2_AstC	melsim	-0.932096	3.70758e-16
CG43232	Poxn_1	melsim	-1.24731	1.64428e-39
CG43232	fru_5	melsim	-1.35199	4.58127e-39
CG43232	Glu_13	melsim	-1.23053	2.04621e-27
CG43232	Clock_2	melsim	-1.16175	2.50319e-34
CG43232	fru_6	melsim	-1.21254	5.17009e-28
CG43232	α'β'-KC	melsim	-1.39918	1.43912e-214
CG43232	fru_3	melsim	-1.18688	3.09346e-78
CG43232	fru_7	melsim	-1.2713	1.67851e-19
CG43232	Glu_7	melsim	-1.25526	2.1242e-29
CG43232	Glu_15	melsim	-1.30743	1.94428e-09
CG43232	Ach_5	melsim	-1.22242	2.85383e-79
CG43232	GABA_6	melsim	-1.1321	7.63379e-19
CG43232	NPF_Dh31	melsim	-1.17218	2.89349e-21
CG43232	Ach_9	melsim	-1.45355	3.28442e-33
CG43232	GABA_3	melsim	-1.14471	4.62515e-32
CG43232	NPF_AstA	melsim	-1.21883	1.49527e-16
CG43232	Poxn_3	melsim	-1.35548	4.74824e-31
CG43232	Glu_4	melsim	-1.06609	2.82938e-59
CG43232	Ach_7	melsim	-1.24891	9.84839e-46
CG43232	Clock_3	melsim	-1.16701	2.20517e-15
CG43232	Ach_17	melsim	-1.2109	1.68375e-08
CG43232	RYa	melsim	-0.979822	2.44867e-13
CG43232	fru_11	melsim	-0.982722	1.92249e-08
CG43232	Clock_1	melsim	-1.2037	1.51496e-27
CG43232	Ach_16	melsim	-1.38163	3.78564e-23
CG43232	GABA_14	melsim	-1.07276	4.26919e-08
CG43232	Poxn_5	melsim	-1.06711	0.0060273
CG43232	Poxn_4	melsim	-1.10825	3.69304e-19
CG43232	GABA_13	melsim	-1.29123	2.0608e-13
CG43232	Ach_14	melsim	-1.24998	2.64093e-30
CG43232	Ach_6	melsim	-0.998398	7.02067e-38
CG43232	Glu_10	melsim	-1.36587	1.0659e-32
CG43232	Ach_8	melsim	-1.36847	1.96318e-39
CG43232	GABA_9	melsim	-1.01381	2.56513e-16
CG43232	SER	melsim	-1.05063	0.000174796
CG43232	fru_8	melsim	-1.24236	9.5872e-23
CG43232	Tk_2	melsim	-1.16046	1.15622e-33
CG43232	Ach_13	melsim	-1.37602	1.04285e-27
CG43232	Glu_5	melsim	-1.0603	5.40654e-48
CG43232	AstC_FMRFa	melsim	-1.16146	3.38939e-13
CG43232	Tk_Mip_RYa	melsim	-1.34395	1.92606e-14
CG43232	Ach_12	melsim	-1.16993	1.07433e-32
CG43232	GABA_11	melsim	-1.32193	1.54639e-16
CG43232	GABA_12	melsim	-1.17632	4.25991e-11
CG43232	TY_1	melsim	-0.989007	0.00020846
CG43232	Ach_11	melsim	-1.1682	9.05475e-25
CG43232	FMRFa_Dh44	melsim	-0.974909	9.38427e-05
CG43232	Glu_12	melsim	-1.27053	1.2121e-20
CG43232	GABA_8	melsim	-1.33598	1.01009e-26
CG43232	Ach_10	melsim	-1.02722	8.75599e-17
CG43232	TY_2	melsim	-1.09192	8.88946e-14
CG43232	Tk_sNPF	melsim	-1.30485	1.1827e-06
CG43232	Glu_14	melsim	-1.18587	1.69259e-07
CG43232	fru_13	melsim	-0.777608	0.00708645
CG43232	GABA_10	melsim	-1.34314	5.91881e-17
CG43232	sNPF_Dh44	melsim	-0.971986	0.000981182
CG43232	FMRFa	melsim	-1.28951	0.00186247
CG43232	OPN	melsim	-1.40042	3.30693e-106
CG43232	γ-KC	simsec	0.70159	1.78871e-111
CG43232	Ach_3	simsec	0.586592	1.37583e-72
CG43232	Ach_2	simsec	0.75756	4.11743e-269
CG43232	Glu_6	simsec	0.752256	2.4275e-21
CG43232	αβ-KC _1	simsec	0.723116	7.94752e-148
CG43232	GABA_5	simsec	0.65153	0.0232346
CG43232	DOP_1	simsec	0.613584	6.5242e-17
CG43232	DOP/SER	simsec	0.610582	2.49357e-06
CG43232	fru_1	simsec	0.607888	9.3481e-30
CG43232	sNPF	simsec	0.629175	1.09705e-14
CG43232	GABA_2	simsec	0.661952	3.20968e-19
CG43232	CCHa2	simsec	0.63013	3.69491e-17
CG43232	Ach_4	simsec	0.652992	6.29891e-80
CG43232	fru_2	simsec	0.627593	2.85034e-22
CG43232	Glu_1	simsec	0.729507	6.51706e-138
CG43232	DOP_2	simsec	0.63899	0.0105726
CG43232	Glu_3	simsec	0.666383	3.02976e-69
CG43232	Dh31	simsec	0.592401	0.0160745
CG43232	αβ-KC _2	simsec	0.607288	0.00654559
CG43232	GABA_1	simsec	0.602422	1.00622e-28
CG43232	Poxn_2	simsec	0.912932	1.35006e-19
CG43232	GABA_4	simsec	0.640478	4.89542e-19
CG43232	Glu_11	simsec	0.753803	0.000752506
CG43232	Glu_8	simsec	0.688302	4.96485e-05
CG43232	GABA_7	simsec	0.713991	0.0091305
CG43232	fru_4	simsec	0.710331	5.70916e-12
CG43232	Ach_15	simsec	0.791175	6.00974e-05
CG43232	Poxn_1	simsec	0.74981	3.9077e-13
CG43232	fru_5	simsec	0.835308	6.15493e-12
CG43232	Clock_2	simsec	0.858682	2.92521e-11
CG43232	α'β'-KC	simsec	0.820526	2.2466e-70
CG43232	fru_3	simsec	0.620594	1.63972e-15
CG43232	fru_7	simsec	0.735635	7.88751e-06
CG43232	Glu_7	simsec	0.792285	7.77589e-07
CG43232	NPF_Dh31	simsec	0.653452	0.00767874
CG43232	Ach_9	simsec	0.733655	0.000484841
CG43232	GABA_3	simsec	0.594702	2.41664e-07
CG43232	Poxn_3	simsec	0.779978	3.51216e-08
CG43232	Ach_7	simsec	0.70702	6.93128e-08
CG43232	Clock_1	simsec	0.7182	3.49923e-06
CG43232	Ach_16	simsec	0.804846	2.55371e-05
CG43232	GABA_13	simsec	0.8318	0.0200021
CG43232	Glu_10	simsec	0.837695	1.76781e-11
CG43232	Ach_8	simsec	0.700092	2.30747e-06
CG43232	Tk_2	simsec	0.619004	4.34167e-06
CG43232	Ach_13	simsec	0.704638	0.000510182
CG43232	GABA_8	simsec	0.835779	7.06113e-10
CG43232	TY_2	simsec	0.787068	0.00083423
CG43232	GABA_10	simsec	0.889779	3.50117e-06
CG43232	OPN	simsec	0.829107	1.17336e-34
CG43373	fru_5	melsec	0.874469	0.00322187
CG43373	fru_5	melsim	0.800691	0.0122214
CG43658	PRN	melsec	0.731813	3.64185e-13
CG43658	Ach_9	melsec	0.681884	0.0106039
CG43658	OCTY	melsec	-1.10467	0.0132202
CG43658	OCTY	melsim	-1.19235	0.00211657
CG43658	Ach_9	melsim	0.681178	0.00695278
CG43658	Tk_Mip_RYa	melsim	-0.93699	0.000863919
CG43658	PRN	simsec	0.698622	2.40828e-06
CG43658	Tk_Mip_RYa	simsec	0.957974	0.000702662
CG43689	Glu_9	melsim	-0.902092	0.0105305
CG43693	ENS	melsec	0.660618	1.89538e-73
CG43693	ENS	melsim	0.592019	8.62005e-53
CG43693	AST	melsim	-0.820938	3.24376e-39
CG43693	AST	simsec	0.774424	2.85891e-31
CG43707	OPN	simsec	-0.644642	6.90346e-15
CG43737	fru_5	melsec	0.909371	2.63044e-07
CG43737	αβ-KC _1	melsim	0.621756	1.23627e-78
CG43737	αβ-KC _2	melsim	0.886298	1.19924e-10
CG43737	Dh31	melsim	0.670336	0.0273014
CG43737	Ach_8	melsim	0.635281	0.012202
CG43759	CTX	melsec	2.54478	2.11146e-51
CG43759	ENS	melsec	1.72143	2.34297e-165
CG43759	Ach_15	melsec	0.58861	0.0285068
CG43759	Poxn_3	melsec	0.771476	1.78015e-07
CG43759	TY_3	melsec	0.999858	0.00146673
CG43759	Glu_12	melsec	0.855791	0.0408469
CG43759	ENS	melsim	1.70883	2.91813e-138
CG43759	Glu_12	melsim	0.66071	0.0168002
CG43759	CTX	melsim	2.38968	3.15835e-76
CG43759	fru_10	simsec	0.921997	0.0315554
CG43783	Glu_9	melsec	-1.28287	7.78536e-23
CG43783	γ-KC	melsec	-1.2213	0
CG43783	Ach_2	melsec	-1.61256	0
CG43783	Glu_6	melsec	-1.4808	6.0218e-94
CG43783	αβ-KC _1	melsec	-1.20123	0
CG43783	GABA_5	melsec	-1.53791	1.01082e-30
CG43783	ENS	melsec	-0.869429	3.05404e-151
CG43783	Ach_1	melsec	-1.53311	0
CG43783	DOP/SER	melsec	-1.38059	6.9953e-52
CG43783	fru_1	melsec	-1.55135	7.70267e-150
CG43783	sNPF	melsec	-1.4565	1.7691e-83
CG43783	GABA_2	melsec	-1.95136	5.41161e-114
CG43783	CCHa2	melsec	-1.51726	9.0985e-94
CG43783	Mip	melsec	-1.71425	5.53711e-47
CG43783	Ach_4	melsec	-1.80696	0
CG43783	Glu_1	melsec	-1.46657	0
CG43783	DOP_2	melsec	-1.34042	2.34787e-17
CG43783	Glu_2	melsec	-1.42745	0
CG43783	Dh31	melsec	-1.53977	2.40644e-29
CG43783	αβ-KC _2	melsec	-1.19914	2.58429e-33
CG43783	GABA_1	melsec	-1.59878	1.29929e-238
CG43783	Poxn_2	melsec	-1.48244	2.58465e-47
CG43783	Glu_8	melsec	-1.64091	2.27132e-35
CG43783	OCTY	melsec	-1.68806	3.42904e-15
CG43783	fru_4	melsec	-1.716	4.0731e-70
CG43783	Tk_1	melsec	-1.52684	1.31812e-57
CG43783	AST	melsec	-1.78248	2.7748e-177
CG43783	PRN	melsec	-0.812545	1.29893e-33
CG43783	Tk_3	melsec	-1.03103	5.84392e-14
CG43783	Poxn_1	melsec	-1.13497	1.04199e-39
CG43783	fru_5	melsec	-1.66674	2.60262e-48
CG43783	Clock_2	melsec	-1.21536	2.06135e-21
CG43783	fru_6	melsec	-1.29157	1.22099e-19
CG43783	α'β'-KC	melsec	-1.17277	2.91469e-144
CG43783	fru_3	melsec	-1.62554	3.9547e-98
CG43783	fru_7	melsec	-1.66302	5.82141e-30
CG43783	Glu_7	melsec	-1.35803	5.971e-27
CG43783	Glu_15	melsec	-1.80519	5.19265e-13
CG43783	Ach_9	melsec	-1.64708	8.42252e-30
CG43783	GABA_3	melsec	-1.24634	2.76732e-31
CG43783	NPF_AstA	melsec	-1.42084	7.96732e-21
CG43783	SUB	melsec	-0.606989	0.0271258
CG43783	Glu_4	melsec	-1.4096	4.63341e-75
CG43783	Clock_3	melsec	-1.33264	5.52884e-16
CG43783	Ach_17	melsec	-1.75426	1.64049e-12
CG43783	RYa	melsec	-1.18442	4.6645e-18
CG43783	fru_11	melsec	-0.938599	2.90508e-08
CG43783	Clock_1	melsec	-1.35477	3.12484e-35
CG43783	GABA_14	melsec	-1.77141	3.77334e-14
CG43783	Poxn_5	melsec	-1.34104	5.12121e-05
CG43783	GABA_13	melsec	-1.57491	3.68141e-15
CG43783	Ach_6	melsec	-1.3744	2.25489e-48
CG43783	Glu_10	melsec	-1.57849	1.20073e-30
CG43783	GABA_9	melsec	-1.62246	7.60932e-20
CG43783	fru_8	melsec	-1.34717	5.29908e-14
CG43783	Glu_5	melsec	-1.61812	2.15668e-70
CG43783	fru_10	melsec	-1.33151	5.09039e-15
CG43783	GABA_11	melsec	-1.98185	9.77482e-22
CG43783	Glu_12	melsec	-1.23577	2.78592e-14
CG43783	MS	melsec	-1.55552	5.26445e-06
CG43783	GABA_8	melsec	-1.65203	3.78686e-26
CG43783	Tk_sNPF	melsec	-1.18286	6.03317e-11
CG43783	Glu_14	melsec	-1.59808	4.56744e-16
CG43783	Poxn_6	melsec	-1.11103	0.0153038
CG43783	OPN	melsec	-1.36381	9.21854e-111
CG43783	γ-KC	melsim	-1.26541	0
CG43783	Ach_2	melsim	-1.70867	0
CG43783	Glu_6	melsim	-1.45702	6.06113e-86
CG43783	αβ-KC _1	melsim	-1.27077	0
CG43783	CTX	melsim	-0.641599	3.61625e-21
CG43783	ENS	melsim	-0.941199	2.67069e-153
CG43783	fru_1	melsim	-1.50318	7.77544e-167
CG43783	sNPF	melsim	-1.49057	1.30699e-84
CG43783	CCHa2	melsim	-1.61858	3.79986e-107
CG43783	Mip	melsim	-1.85107	2.282e-46
CG43783	Ach_4	melsim	-1.91839	0
CG43783	Glu_1	melsim	-1.54062	0
CG43783	DOP_2	melsim	-1.24274	1.41066e-19
CG43783	Dh31	melsim	-1.4523	8.10855e-26
CG43783	αβ-KC _2	melsim	-1.31447	2.48245e-33
CG43783	Glu_8	melsim	-1.73555	5.03156e-37
CG43783	GABA_7	melsim	-1.69601	3.71624e-27
CG43783	OCTY	melsim	-1.45457	5.88844e-10
CG43783	Tk_1	melsim	-1.43379	2.22359e-38
CG43783	AST	melsim	-2.03259	7.83644e-225
CG43783	PRN	melsim	-0.913845	1.53137e-44
CG43783	Tk_3	melsim	-0.785875	0.00105212
CG43783	sNPF_CCHa2_AstC	melsim	-1.47235	4.34464e-27
CG43783	Poxn_1	melsim	-1.06834	1.82457e-27
CG43783	fru_5	melsim	-1.60109	6.05708e-46
CG43783	Clock_2	melsim	-1.2206	1.58153e-33
CG43783	fru_6	melsim	-1.42081	4.601e-32
CG43783	α'β'-KC	melsim	-1.19435	5.19136e-159
CG43783	fru_7	melsim	-1.52869	1.11331e-18
CG43783	Glu_7	melsim	-1.27193	3.90756e-26
CG43783	Glu_15	melsim	-1.89123	8.40421e-13
CG43783	Ach_9	melsim	-1.61257	3.01769e-31
CG43783	GABA_3	melsim	-1.16255	6.75441e-22
CG43783	NPF_AstA	melsim	-1.52572	6.31936e-23
CG43783	Clock_3	melsim	-1.34161	2.91873e-19
CG43783	RYa	melsim	-1.11548	3.12012e-17
CG43783	fru_11	melsim	-1.34915	5.41267e-11
CG43783	Ach_16	melsim	-2.10074	2.20832e-30
CG43783	GABA_14	melsim	-1.64678	2.53869e-13
CG43783	GABA_13	melsim	-1.90182	3.11752e-16
CG43783	Glu_10	melsim	-1.78563	1.39579e-38
CG43783	GABA_9	melsim	-1.4975	4.53584e-17
CG43783	fru_8	melsim	-1.53637	6.98743e-23
CG43783	TY_3	melsim	-2.48938	9.40898e-12
CG43783	Tk_Mip_RYa	melsim	-1.16463	2.96036e-13
CG43783	fru_10	melsim	-1.33628	9.8952e-13
CG43783	GABA_11	melsim	-1.86188	6.7353e-20
CG43783	TY_1	melsim	-1.80798	8.68342e-13
CG43783	Glu_12	melsim	-1.31301	9.44645e-18
CG43783	MS	melsim	-1.14684	0.000110741
CG43783	Tk_sNPF	melsim	-1.6939	1.1827e-06
CG43783	Glu_14	melsim	-1.53605	7.72034e-14
CG43783	fru_14	melsim	-1.07039	0.00325881
CG43795	DOP_1	melsec	0.624441	1.95485e-11
CG43795	GABA_2	melsec	0.615259	0.00448658
CG43795	fru_4	melsec	0.700657	0.000242449
CG43795	fru_3	melsec	0.598941	1.8683e-05
CG43795	Ach_6	melsec	0.63181	6.41963e-07
CG43795	Glu_5	melsec	0.652992	0.00521885
CG43795	TY_1	melsec	0.812914	0.00331571
CG43795	αβ-KC _2	melsim	0.785657	2.54199e-05
CG43795	GABA_2	melsim	0.616208	0.00951384
CG43795	CCHa2	melsim	0.60204	0.0002204
CG43795	GABA_4	melsim	0.87855	4.27277e-06
CG43795	fru_4	melsim	0.825406	2.18881e-09
CG43795	Tk_3	melsim	1.47351	2.91413e-08
CG43795	Glu_4	melsim	0.701025	2.89137e-07
CG43795	Ach_6	melsim	0.618417	4.11322e-05
CG43795	Tk_2	melsim	0.771413	0.021159
CG43795	GABA_11	melsim	1.07014	0.00551919
CG43850	Glu_6	melsec	-1.56597	1.83716e-78
CG43850	Mip	melsec	-1.50603	1.31582e-37
CG43850	αβ-KC _2	melsec	-1.17122	1.19245e-33
CG43850	sNPF_CCHa2_AstC	melsec	-0.894067	2.07414e-11
CG43850	GABA_6	melsec	-2.04068	2.16006e-18
CG43850	Ach_9	melsec	-0.953843	1.47638e-15
CG43850	Clock_1	melsec	-1.11579	1.04289e-20
CG43850	Ach_11	melsec	-1.32137	1.44796e-23
CG43850	Tk_sNPF	melsec	-0.899071	3.01186e-06
CG43850	Glu_14	melsec	-1.40526	5.17937e-10
CG43850	Mip	simsec	-1.07786	1.06493e-12
CG43850	αβ-KC _2	simsec	-1.00882	2.78687e-19
CG43850	GABA_6	simsec	-1.63251	1.07113e-05
CG43850	Ach_9	simsec	-0.642484	0.00144193
CG43850	Ach_11	simsec	-1.09344	1.17099e-12
CG43850	Glu_14	simsec	-1.19957	0.0023272
CG43861	PRN	melsec	0.95182	6.57319e-15
CG43861	PRN	melsim	0.842793	4.6707e-12
CG43902	NPF_Dh31	melsec	0.715444	0.000455282
CG43902	NPF_AstA	melsec	0.890728	6.65468e-10
CG43902	NPF_Dh31	melsim	0.713767	0.0115719
CG43902	NPF_AstA	melsim	0.826338	2.15049e-08
CG43902	FMRFa_Dh44	melsim	1.14749	0.00011024
CG43902	fru_5	simsec	-0.671044	0.00647491
CG43902	Ach_12	simsec	-0.803296	0.00193338
CG44153	Ach_9	melsec	0.637098	2.28549e-05
CG44153	TY_3	melsec	1.0232	0.00083212
CG44153	Glu_12	melsec	0.653503	0.016837
CG44153	NPF_Dh31	melsim	0.759616	2.39703e-05
CG44153	Ach_9	melsim	0.650339	1.33211e-05
CG44153	NPF_AstA	melsim	0.626402	0.0244132
CG44153	Ach_16	melsim	0.654982	0.00147283
CG44153	TY_3	melsim	1.12488	0.00026997
CG44153	Glu_12	melsim	0.674772	0.000487625
CG44153	Clock_2	simsec	-0.836776	0.00975916
CG44422	DOP_1	melsec	-0.672132	0.000168906
CG44422	Mip	melsec	-1.25544	3.55614e-14
CG44422	OCTY	melsec	-1.08312	1.04484e-05
CG44422	NPF_Dh31	melsec	-1.33108	1.97119e-16
CG44422	TY_3	melsec	-1.33015	1.2257e-06
CG44422	TY_1	melsim	1.29033	3.27613e-05
CG44422	NPF_AstA	melsim	1.15689	2.23796e-10
CG44422	Ach_16	melsim	-0.723196	0.0171932
CG44422	Mip	simsec	-0.894419	0.00123464
CG44422	NPF_AstA	simsec	-0.845921	0.00186857
CG44422	OCTY	simsec	-0.959909	0.00318076
CG44422	NPF_Dh31	simsec	-0.990609	0.000115509
CG44422	Ach_16	simsec	0.774716	0.000156095
CG44422	TY_1	simsec	-1.21325	0.000107848
CG44837	Poxn_3	melsec	0.718867	2.90955e-11
CG44838	Glu_12	melsec	-0.600344	0.0408128
CG45002	fru_8	melsec	0.964973	8.08124e-06
CG45002	Poxn_1	melsec	0.586223	1.85082e-10
CG45002	NPF_Dh31	melsec	0.891318	5.43117e-10
CG45002	Poxn_3	melsec	0.719807	0.000264222
CG45002	GABA_9	melsec	0.731804	6.74165e-05
CG45002	Tk_Mip_RYa	melsec	0.882123	0.00942443
CG45002	TY_1	melsec	0.785095	0.00162905
CG45002	Ach_10	melsec	0.615229	0.00431654
CG45002	Ach_10	melsim	0.990977	3.27191e-06
CG45002	NPF_Dh31	melsim	1.06499	1.00096e-10
CG45002	NPF_AstA	melsim	1.16113	9.31197e-14
CG45002	Ach_12	melsim	0.671557	1.1354e-07
CG45002	TY_2	melsim	0.799179	0.0109423
CG45002	fru_8	simsec	0.832522	0.013441
CG45002	NPF_AstA	simsec	-0.71114	0.00404554
CG45263	NPF_Dh31	melsec	-0.767645	1.13262e-05
CG45263	NPF_AstA	melsec	-0.798232	9.28887e-07
CG45263	NPF_AstA	simsec	-0.823614	0.00530806
CG4577	fru_2	melsec	0.730809	0.0184987
CG4577	AstC_FMRFa	melsec	1.28928	4.59859e-05
CG4577	DOP/SER	melsec	0.844082	0.000613061
CG4577	fru_1	melsec	0.747488	8.31989e-11
CG4577	sNPF	melsec	0.765258	1.78816e-05
CG4577	Poxn_2	melsec	0.634427	0.0476434
CG4577	Poxn_1	melsec	0.878142	4.9831e-16
CG4577	fru_7	melsec	0.616336	0.00628217
CG4577	NPF_AstA	melsec	0.728841	0.0141486
CG4577	Glu_10	melsec	0.84759	0.00492609
CG4577	fru_8	melsec	1.41807	1.23311e-09
CG4577	Tk_2	melsec	0.915076	3.31294e-05
CG4577	TY_3	melsec	0.931886	1.98173e-06
CG4577	DOP_2	melsim	1.2715	0.000618587
CG4577	RYa	melsim	1.26421	1.1776e-05
CG4577	Tk_2	melsim	0.864867	9.29465e-05
CG4577	Glu_5	melsim	0.633488	1.52152e-05
CG4577	OPN	melsim	0.67594	4.39032e-10
CG4577	DOP/SER	melsim	0.840129	5.65998e-05
CG4577	fru_1	melsim	0.599653	2.6306e-07
CG4577	Mip	melsim	0.606883	0.0189552
CG4577	Glu_1	melsim	0.604205	2.00712e-27
CG4577	Dh31	melsim	0.728337	0.0100103
CG4577	Poxn_2	melsim	1.00738	1.57796e-11
CG4577	Clock_2	melsim	0.8448	0.000831976
CG4577	Ach_5	melsim	0.798619	3.8165e-16
CG4577	Glu_4	melsim	0.598902	0.00991286
CG4577	fru_11	melsim	1.23851	0.0108114
CG4577	TY_3	melsim	0.881947	0.000300984
CG4577	fru_10	melsim	2.0018	9.09245e-10
CG4577	Ach_10	melsim	0.88177	0.000211535
CG4577	fru_14	melsim	1.55639	0.000735984
CG4577	fru_10	simsec	-1.23447	0.000195415
CG4629	CTX	melsim	0.774537	3.61252e-22
CG46339	PRN	melsec	0.620179	0.000134504
CG46339	PRN	melsim	0.688623	1.66849e-07
CG46339	fru_15	simsec	-2.05455	0.0171877
CG4991	PRN	melsec	0.695097	4.10114e-10
CG4991	PRN	simsec	0.841796	1.02284e-08
CG5149	fru_14	melsec	-1.53842	6.31144e-05
CG5149	fru_14	simsec	-1.53842	9.93326e-06
CG5151	PRN	secNoni	-0.771144	6.96627e-05
CG5196	fru_5	melsec	0.825097	5.07473e-16
CG5196	fru_5	melsim	0.760049	1.5879e-11
CG5455	ENS	melsim	-0.706461	1.70348e-38
CG5455	αβ-KC _2	melsim	-0.590833	0.000311951
CG5455	PRN	melsim	-0.859731	5.1085e-17
CG5455	α'β'-KC	melsim	-0.751825	4.3167e-71
CG5455	Poxn_3	melsim	-0.716509	8.33059e-08
CG5455	αβ-KC _1	simsec	0.607947	2.73688e-121
CG5455	ENS	simsec	0.814491	3.7874e-48
CG5455	αβ-KC _2	simsec	0.751769	1.10822e-11
CG5455	PRN	simsec	0.848317	3.95745e-09
CG5455	α'β'-KC	simsec	0.667018	1.32204e-57
CG5455	Poxn_3	simsec	0.73052	2.37408e-09
CG5455	Poxn_6	simsec	1.47393	0.00269404
CG5768	Poxn_3	melsec	-0.770518	1.70022e-15
CG5768	Poxn_3	melsim	-1.24046	1.24676e-24
CG5888	PRN	melsec	-0.926593	4.5368e-15
CG5888	PRN	simsec	-0.946959	3.89984e-10
CG5888	AST	simsec	-0.686421	1.38087e-24
CG5973	PRN	melsim	0.66146	1.71432e-07
CG6006	Poxn_1	melsec	-0.82934	6.05711e-10
CG6040	CTX	melsim	1.16048	4.88968e-24
CG6040	CTX	simsec	-1.34495	2.97835e-18
CG6044	αβ-KC _1	simsec	-0.619079	1.44012e-69
CG6044	αβ-KC _2	simsec	-0.927471	2.55254e-09
CG6106	Dh31	melsec	-0.610588	4.4059e-10
CG6106	Glu_7	melsec	-0.614975	1.00409e-10
CG6191	Ach_9	melsec	-0.679336	1.51414e-07
CG6191	Poxn_5	melsec	-0.678072	0.0440075
CG6191	fru_13	melsec	-0.857981	0.0379001
CG6231	PRN	melsim	-0.591505	3.4848e-07
CG6356	CTX	melsim	-1.06718	1.20702e-33
CG6356	ENS	melsim	-1.07694	2.34644e-82
CG6356	CTX	simsec	1.07156	1.16682e-20
CG6356	ENS	simsec	1.00414	3.34665e-61
CG6424	Ach_3	melsim	-0.746165	3.05289e-251
CG6424	Ach_2	melsim	-0.692553	0
CG6424	Glu_6	melsim	-0.737494	6.18662e-44
CG6424	GABA_5	melsim	-0.896164	3.48127e-15
CG6424	DOP_1	melsim	-0.874865	1.87415e-61
CG6424	Ach_1	melsim	-0.789608	0
CG6424	DOP/SER	melsim	-0.68613	1.162e-22
CG6424	fru_1	melsim	-0.888151	7.30778e-90
CG6424	sNPF	melsim	-0.81516	7.05753e-47
CG6424	GABA_2	melsim	-0.749328	5.60917e-42
CG6424	CCHa2	melsim	-0.770888	2.31649e-54
CG6424	Mip	melsim	-0.807355	1.61786e-18
CG6424	Ach_4	melsim	-0.677524	2.10942e-152
CG6424	fru_2	melsim	-0.760274	2.05846e-62
CG6424	Glu_1	melsim	-0.77186	1.50997e-300
CG6424	DOP_2	melsim	-0.722466	1.23935e-08
CG6424	Glu_2	melsim	-0.800009	6.1711e-200
CG6424	Glu_3	melsim	-0.738644	6.40829e-154
CG6424	Dh31	melsim	-0.643856	1.31002e-10
CG6424	αβ-KC _2	melsim	-0.636493	5.76755e-15
CG6424	GABA_1	melsim	-0.801566	2.29209e-129
CG6424	Poxn_2	melsim	-0.613307	6.39306e-23
CG6424	GABA_4	melsim	-0.791957	5.71323e-49
CG6424	Glu_11	melsim	-0.736966	1.08043e-11
CG6424	fru_12	melsim	-0.777608	0.00649227
CG6424	fru_9	melsim	-0.688056	0.000152985
CG6424	Glu_8	melsim	-0.947936	5.4773e-18
CG6424	GABA_7	melsim	-0.930255	1.90606e-14
CG6424	fru_4	melsim	-0.866288	5.59181e-41
CG6424	Tk_1	melsim	-0.596367	5.08447e-19
CG6424	AST	melsim	-1.24016	9.68403e-124
CG6424	Tk_3	melsim	-0.700986	0.0214338
CG6424	Ach_15	melsim	-0.883486	7.89004e-12
CG6424	sNPF_CCHa2_AstC	melsim	-0.785875	4.90794e-13
CG6424	Poxn_1	melsim	-0.672195	1.84784e-18
CG6424	fru_5	melsim	-0.634716	1.2851e-17
CG6424	Glu_13	melsim	-0.80122	3.86126e-15
CG6424	fru_6	melsim	-1.07257	6.06707e-24
CG6424	α'β'-KC	melsim	-0.628513	1.30206e-87
CG6424	fru_3	melsim	-0.762795	3.29e-54
CG6424	fru_7	melsim	-0.665581	5.43785e-06
CG6424	Glu_7	melsim	-0.887805	1.89353e-17
CG6424	Glu_15	melsim	-1.01792	1.92162e-05
CG6424	Ach_5	melsim	-0.794828	2.15546e-48
CG6424	GABA_6	melsim	-0.9801	5.75502e-17
CG6424	NPF_Dh31	melsim	-0.59172	1.02525e-06
CG6424	Ach_9	melsim	-0.779401	3.69966e-17
CG6424	GABA_3	melsim	-0.84209	1.4982e-16
CG6424	Glu_4	melsim	-0.790077	4.31893e-40
CG6424	Ach_7	melsim	-0.658026	2.19843e-21
CG6424	Clock_3	melsim	-0.701919	7.66368e-08
CG6424	Ach_17	melsim	-0.752907	0.000176018
CG6424	fru_11	melsim	-0.934208	7.0307e-08
CG6424	Clock_1	melsim	-0.741364	1.21036e-20
CG6424	Ach_16	melsim	-0.631613	3.42361e-09
CG6424	GABA_14	melsim	-0.974909	1.59779e-06
CG6424	Poxn_4	melsim	-0.777608	1.37683e-13
CG6424	GABA_13	melsim	-0.961526	1.29853e-07
CG6424	Ach_14	melsim	-0.755854	3.92879e-16
CG6424	Glu_10	melsim	-0.638492	2.87775e-11
CG6424	Ach_8	melsim	-0.680087	3.60698e-14
CG6424	GABA_9	melsim	-0.708951	3.02192e-07
CG6424	SER	melsim	-0.807355	0.00659489
CG6424	Tk_2	melsim	-0.597035	1.70469e-14
CG6424	Ach_13	melsim	-0.743435	5.34454e-13
CG6424	Glu_5	melsim	-0.901014	8.41074e-37
CG6424	AstC_FMRFa	melsim	-0.860597	5.85466e-08
CG6424	fru_10	melsim	-0.678072	0.000397313
CG6424	GABA_12	melsim	-0.659925	3.6571e-06
CG6424	TY_1	melsim	-0.725825	0.00154622
CG6424	Ach_11	melsim	-0.685699	4.22697e-11
CG6424	FMRFa_Dh44	melsim	-0.785875	0.0105146
CG6424	Glu_12	melsim	-0.754888	5.28661e-10
CG6424	MS	melsim	-1.32193	0.000408436
CG6424	GABA_8	melsim	-0.636836	1.4522e-09
CG6424	Ach_10	melsim	-0.837463	2.13087e-10
CG6424	TY_2	melsim	-0.658963	0.00151611
CG6424	Glu_14	melsim	-1.05311	2.16826e-09
CG6424	GABA_10	melsim	-0.63743	1.62253e-06
CG6424	OPN	melsim	-0.713783	1.47416e-45
CG6424	Ach_3	simsec	0.664461	2.06381e-151
CG6424	Ach_2	simsec	0.616781	3.68761e-274
CG6424	Glu_6	simsec	0.68619	1.74102e-32
CG6424	GABA_5	simsec	0.769252	1.82499e-06
CG6424	DOP_1	simsec	0.816984	9.56972e-49
CG6424	Ach_1	simsec	0.716386	0
CG6424	DOP/SER	simsec	0.672868	5.93258e-19
CG6424	fru_1	simsec	0.803228	3.64953e-60
CG6424	sNPF	simsec	0.698684	8.85636e-28
CG6424	GABA_2	simsec	0.691202	1.37975e-31
CG6424	CCHa2	simsec	0.691454	6.25205e-30
CG6424	Mip	simsec	0.739183	6.44606e-12
CG6424	Ach_4	simsec	0.617849	3.60595e-115
CG6424	fru_2	simsec	0.660444	1.69961e-35
CG6424	Glu_1	simsec	0.689467	1.52103e-180
CG6424	DOP_2	simsec	0.646517	0.00380645
CG6424	Glu_2	simsec	0.716625	8.01868e-175
CG6424	Glu_3	simsec	0.662164	8.40876e-97
CG6424	GABA_1	simsec	0.715877	1.82403e-74
CG6424	GABA_4	simsec	0.714479	2.65607e-32
CG6424	Glu_11	simsec	0.63005	7.67721e-05
CG6424	Glu_8	simsec	0.891209	3.86511e-16
CG6424	GABA_7	simsec	0.90099	1.34054e-09
CG6424	fru_4	simsec	0.775833	4.37364e-20
CG6424	AST	simsec	1.17631	1.48113e-102
CG6424	Ach_15	simsec	0.814773	6.11338e-07
CG6424	sNPF_CCHa2_AstC	simsec	0.699164	3.15978e-07
CG6424	Poxn_1	simsec	0.589733	3.19126e-13
[truncated: 4,387 more rows]
