# Supplementary material for: Comparative single-cell transcriptomic atlases of drosophilid brains suggest glial evolution during ecological adaptation
Source: PLoS Biol. 2025 Apr 29;23(4):e3003120. doi: 10.1371/journal.pbio.3003120 (PMC12040179; doi:10.1371/journal.pbio.3003120)
Supplement: S6 Table — (XLSX) [file pbio.3003120.s006.xlsx]

## Sheet: S6_Table
gene	cluster	p_val_adj	avg_log2FC	pct_exp_Dsim	pct_exp_Dsec
Ac3	Ach_2	1.16284e-220	-0.737431	0.514	0.836
Ac3	Ach_1	4.05587e-114	-0.604494	0.506	0.75
Ac3	Glu_1	1.48663e-99	-0.648876	0.543	0.825
Ac3	Ach_3	2.90001e-63	-0.591947	0.42	0.687
Ac3	Glu_3	6.71791e-50	-0.639437	0.43	0.709
Ac3	GABA_1	6.83416e-30	-0.691077	0.482	0.784
Ac3	Œ±'Œ≤'-KC	6.2959e-29	-0.594511	0.276	0.55
Ac3	OPN	9.05689e-27	-1.03369	0.512	0.913
Ac3	fru_2	1.50555e-25	-0.708328	0.571	0.828
Ac3	fru_3	8.37853e-21	-0.743601	0.422	0.776
Ac3	CCHa2	9.08129e-17	-0.663901	0.498	0.802
Ac3	GABA_2	4.3939e-14	-0.677041	0.373	0.7
Ac3	sNPF	1.9687e-13	-0.631649	0.425	0.755
Ac3	Glu_6	5.07782e-13	-0.679679	0.452	0.763
Ac3	fru_5	1.08211e-12	-0.964667	0.438	0.823
Ac3	Poxn_3	1.12138e-12	-0.964025	0.341	0.845
Ac3	Poxn_2	2.21726e-11	-0.901164	0.467	0.807
Ac3	Glu_4	4.45354e-11	-0.662017	0.47	0.767
Ac3	Glu_10	1.57043e-10	-0.952998	0.568	0.892
Ac3	DOP/SER	1.62496e-09	-0.652901	0.553	0.863
Ac3	Glu_11	1.97978e-09	-0.917538	0.515	0.931
Ac3	Poxn_1	1.80252e-08	-0.797779	0.341	0.738
Ac3	DOP_2	1.15769e-07	-0.98084	0.37	0.915
Ac3	Poxn_4	4.26473e-07	-1.09113	0.494	0.875
Ac3	GABA_10	1.3554e-05	-0.906003	0.519	0.908
Ac3	Clock_2	2.01477e-05	-0.909242	0.494	0.871
Ac3	GABA_3	4.22768e-05	-0.709885	0.444	0.784
Ac3	GABA_5	7.99566e-05	-0.923782	0.542	0.839
Ac3	Dh31	9.04622e-05	-0.719146	0.473	0.782
Ac3	GABA_6	0.0014261	-0.732849	0.557	0.819
Ac3	fru_7	0.00325869	-0.712356	0.491	0.785
Ac3	GABA_11	0.00381161	-0.834299	0.509	0.807
Ac3	Ach_11	0.0071754	-0.653013	0.413	0.725
Ac3	Clock_3	0.0136659	-0.658324	0.446	0.8
Ac3	Glu_12	0.015843	-0.731319	0.36	0.771
Ac3	Ach_7	0.0229698	-0.623813	0.418	0.699
Ac3	Glu_8	0.0300204	-0.627467	0.473	0.729
Amph	AST	2.1472e-49	0.857136	0.912	0.753
Arms	ENS	4.59164e-56	-0.780377	0.042	0.263
Atg17	NPF_AstA	9.35442e-06	-1.12198	0.393	0.852
B52	Ach_1	8.19964e-132	-0.64168	0.474	0.744
B52	OPN	1.9107e-23	-0.736476	0.538	0.876
B52	GABA_4	2.85482e-20	-0.887611	0.456	0.792
B52	GABA_1	2.3915e-18	-0.586151	0.48	0.71
B52	fru_5	3.68653e-15	-1.06601	0.562	0.887
B52	Poxn_3	3.87555e-15	-0.977861	0.637	0.941
B52	CCHa2	2.74454e-12	-0.617875	0.408	0.71
B52	Glu_6	7.29116e-11	-0.646579	0.442	0.727
B52	Poxn_1	3.08313e-08	-0.655743	0.756	0.887
B52	Ach_12	3.06967e-05	-0.780868	0.44	0.77
B52	Glu_11	0.00230111	-0.630917	0.485	0.806
B52	fru_7	0.00334637	-0.672274	0.364	0.752
B52	NPF_Dh31	0.0069845	-0.784492	0.507	0.769
B52	FMRFa_Dh44	0.0124585	-0.983235	0.429	0.895
B52	Glu_9	0.0129004	-0.640229	0.594	0.854
CAH2	PRN	6.01113e-10	-0.836048	0.018	0.265
CAH3	PRN	1.76568e-19	1.19275	0.478	0.05
CG10962	Ach_1	1.59479e-245	-0.686436	0	0.304
CG10962	Ach_2	5.64744e-202	-0.60241	0.001	0.26
CG10962	Glu_1	6.98279e-165	-0.754494	0.001	0.33
CG10962	Glu_2	1.33386e-153	-0.710396	0.002	0.324
CG10962	Ach_3	2.25425e-126	-0.66809	0.001	0.268
CG10962	DOP_1	1.26226e-65	-1.16899	0	0.532
CG10962	fru_1	1.86101e-55	-0.864436	0	0.334
CG10962	OPN	5.5748e-41	-1.01822	0	0.514
CG10962	fru_2	3.07471e-39	-0.757482	0	0.35
CG10962	sNPF	1.82013e-35	-1.02363	0	0.405
CG10962	CCHa2	4.73357e-31	-0.711703	0	0.358
CG10962	Tk_2	6.11203e-27	-1.36969	0	0.644
CG10962	DOP/SER	2.08184e-20	-0.931557	0.006	0.441
CG10962	Glu_5	2.32745e-18	-0.619051	0	0.257
CG10962	Tk_1	3.2958e-18	-1.08512	0	0.525
CG10962	Glu_4	8.80953e-18	-0.679703	0	0.299
CG10962	GABA_5	3.83387e-17	-1.80972	0	0.632
CG10962	NPF_Dh31	2.08469e-16	-1.31637	0	0.596
CG10962	Glu_7	3.98764e-16	-1.1481	0	0.505
CG10962	fru_8	1.61505e-15	-1.35364	0	0.568
CG10962	Glu_10	1.39979e-11	-0.961526	0	0.411
CG10962	Glu_9	1.68125e-10	-1.05784	0	0.445
CG10962	sNPF_CCHa2_AstC	2.19471e-10	-0.823677	0	0.389
CG10962	NPF_AstA	5.79542e-09	-0.878694	0	0.516
CG10962	Clock_1	7.90442e-09	-0.674485	0	0.252
CG10962	Dh31	9.92364e-09	-0.660514	0	0.344
CG10962	Tk_3	8.36615e-08	-1.30933	0	0.717
CG10962	fru_9	6.7445e-07	-1.17632	0	0.6
CG10962	fru_7	1.17035e-06	-0.859137	0	0.372
CG10962	Ach_15	1.47118e-05	-0.899836	0	0.366
CG10962	SER	2.65432e-05	-1.75002	0	0.727
CG10962	Glu_14	7.47868e-05	-1.02934	0	0.438
CG10962	Glu_12	8.05494e-05	-0.643856	0	0.297
CG10962	Tk_Mip_RYa	0.000147012	-0.972519	0.019	0.481
CG10962	Clock_3	0.000497733	-0.708365	0.013	0.361
CG10962	AstC_FMRFa	0.000536142	-0.906891	0	0.422
CG10962	fru_14	0.00169038	-1.03395	0	0.714
CG10962	DOP_2	0.00193529	-0.906251	0.017	0.365
CG10962	fru_12	0.00378869	-1.1745	0	0.457
CG10962	FMRFa	0.0187495	-0.955606	0	0.485
CG10962	Ach_14	0.018875	-0.61891	0	0.232
CG12239	Œ±'Œ≤'-KC	2.61448e-26	-0.819389	0.012	0.2
CG14331	fru_10	3.09513e-09	1.13145	1	0.767
CG15196	Œ≥-KC	6.62556e-243	-0.738559	0	0.427
CG15196	Œ±Œ≤-KC_1	2.82515e-219	-0.647826	0	0.353
CG15196	Œ±'Œ≤'-KC	7.63244e-139	-0.981928	0	0.527
CG15196	DOP_1	5.19412e-42	-0.698491	0	0.377
CG15196	Œ±Œ≤-KC_2	4.91276e-23	-0.910733	0	0.547
CG15196	fru_5	5.06105e-23	-0.82678	0	0.547
CG15196	Ach_8	1.01322e-17	-0.716207	0	0.464
CG15196	Clock_2	1.12727e-13	-0.733213	0	0.442
CG15196	Clock_3	1.24197e-08	-0.713119	0	0.443
CG15196	Glu_12	3.86635e-08	-0.599913	0	0.406
CG15196	Glu_13	9.35351e-08	-0.62293	0	0.38
CG15196	GABA_11	6.47165e-07	-0.640919	0	0.458
CG15196	GABA_10	1.76081e-05	-0.606989	0	0.4
CG15196	Tk_Mip_RYa	2.01231e-05	-0.63743	0	0.426
CG15236	Tk_2	5.03022e-07	0.737399	0.723	0.287
CG15399	Glu_14	0.00735168	-0.591535	0	0.342
CG15475	Ach_2	0	-0.996251	0.001	0.524
CG15475	Ach_1	1.80851e-299	-0.671056	0.002	0.366
CG15475	Glu_1	4.28888e-286	-0.926338	0.002	0.521
CG15475	Glu_2	1.88413e-197	-0.748299	0	0.383
CG15475	Ach_3	1.40547e-181	-0.677011	0	0.358
CG15475	Ach_4	3.36409e-130	-0.69441	0.001	0.355
CG15475	Glu_3	7.61937e-126	-0.747969	0.002	0.377
CG15475	GABA_1	3.58206e-82	-0.802095	0.002	0.436
CG15475	fru_1	3.49606e-63	-0.722662	0	0.372
CG15475	fru_2	6.2194e-61	-0.964514	0	0.494
CG15475	CCHa2	1.64326e-48	-0.877929	0	0.506
CG15475	sNPF	1.51392e-37	-0.757613	0	0.423
CG15475	GABA_2	2.69136e-36	-0.698518	0	0.405
CG15475	Glu_5	2.0149e-31	-0.767182	0.004	0.422
CG15475	Ach_8	2.02519e-30	-1.22055	0	0.67
CG15475	DOP/SER	2.77561e-29	-0.912257	0	0.522
CG15475	GABA_4	6.06833e-28	-0.799959	0.004	0.372
CG15475	Glu_4	4.13216e-27	-0.715923	0	0.412
CG15475	Ach_6	1.23182e-26	-0.869603	0	0.366
CG15475	fru_4	2.29744e-23	-0.699134	0	0.376
CG15475	GABA_8	3.32513e-21	-0.957082	0.007	0.532
CG15475	Glu_10	5.41813e-21	-1.10962	0	0.611
CG15475	GABA_7	4.1155e-16	-1	0	0.623
CG15475	Glu_11	9.82484e-16	-1.07215	0	0.628
CG15475	fru_7	4.87059e-15	-1.03317	0	0.605
CG15475	Clock_2	7.61145e-15	-1.01862	0	0.468
CG15475	fru_6	1.11273e-14	-0.813587	0	0.414
CG15475	GABA_10	2.80017e-14	-1.22556	0	0.692
CG15475	GABA_3	9.76358e-14	-0.724156	0	0.37
CG15475	Ach_10	8.7452e-12	-0.705874	0.01	0.407
CG15475	Glu_8	1.05849e-11	-0.693339	0	0.383
CG15475	Tk_1	1.04874e-10	-0.639705	0	0.37
CG15475	fru_8	3.56014e-10	-0.693573	0	0.432
CG15475	DOP_2	7.6317e-10	-1.00972	0	0.514
CG15475	TY_2	9.45518e-10	-1.16046	0	0.765
CG15475	Ach_11	8.20292e-09	-0.618129	0	0.36
CG15475	Ach_16	4.75107e-08	-0.746714	0	0.441
CG15475	sNPF_CCHa2_AstC	5.85895e-08	-0.639253	0	0.327
CG15475	Ach_14	3.05181e-05	-0.61891	0	0.339
CG15475	GABA_11	8.69999e-05	-0.656516	0	0.373
CG15475	GABA_9	0.000218434	-0.678072	0	0.357
CG15475	TY_1	0.000367236	-0.802554	0	0.395
CG15475	sNPF_Dh44	0.000772418	-1.23447	0	0.706
CG15475	fru_11	0.0010594	-0.840522	0.024	0.556
CG15475	fru_10	0.00464621	-0.925999	0	0.367
CG15475	SER	0.0460474	-0.750022	0	0.5
CG17816	TY_1	0.00406572	-1.12661	0.529	0.805
CG18135	AST	8.05801e-29	-0.755717	0.031	0.252
CG1909	OPN	3.8961e-14	-0.822345	0.843	0.934
CG1909	Clock_2	3.16217e-05	-0.943386	0.584	0.871
CG1909	fru_5	0.0449847	-0.612151	0.768	0.839
CG3009	PRN	1.99476e-08	-1.30818	0.406	0.64
CG30116	Œ±Œ≤-KC_2	2.33288e-08	-0.894323	0.514	0.807
CG3104	AST	4.31771e-33	-0.75645	0.182	0.441
CG32206	Ach_12	2.72276e-06	-0.719368	0.107	0.563
CG32647	Ach_12	3.22267e-06	0.785951	0.893	0.632
CG33098	Œ≥-KC	0	-1.19089	0.014	0.664
CG33098	Œ±Œ≤-KC_1	1.17608e-192	-0.626883	0.006	0.347
CG33098	Œ±Œ≤-KC_2	9.05095e-17	-0.776806	0	0.44
CG33521	Poxn_3	1.53216e-09	-0.715237	0.011	0.485
CG34045	PRN	9.85826e-13	-0.731637	0.018	0.31
CG40470	CTX	1.55302e-26	-1.17186	0.818	0.981
CG42788	AST	4.22934e-30	-0.70667	0.679	0.862
CG42795	TY_1	0.000168751	-1.20938	0.706	1
CG43850	Œ±Œ≤-KC_2	2.78687e-19	-1.00882	0.109	0.7
CG43850	Mip	1.06493e-12	-1.07786	0.227	0.64
CG43850	Ach_11	1.17099e-12	-1.09344	0.194	0.733
CG43850	GABA_6	1.07113e-05	-1.63251	0.315	0.675
CG43850	Ach_9	0.00144193	-0.642484	0.179	0.5
CG43850	Glu_14	0.0023272	-1.19957	0.15	0.63
CG45263	NPF_AstA	0.00530806	-0.823614	0.241	0.645
CG4991	PRN	1.02284e-08	0.841796	0.496	0.2
CG5149	fru_14	9.93326e-06	-1.53842	0	0.857
CG5888	AST	1.38087e-24	-0.686421	0.288	0.522
CG5888	PRN	3.89984e-10	-0.946959	0.112	0.43
CG7990	Ach_2	8.24842e-181	-0.679719	0.383	0.731
CG7990	Glu_1	1.84272e-98	-0.672702	0.289	0.648
CG7990	fru_2	3.23432e-27	-0.776003	0.295	0.696
CG7990	Glu_5	1.24429e-12	-0.605843	0.158	0.496
CG7990	DOP/SER	2.43506e-12	-0.745155	0.22	0.647
CG7990	OPN	9.71958e-12	-0.718983	0.464	0.759
CG7990	fru_6	2.40952e-08	-0.761002	0.221	0.663
CG7990	DOP_1	4.3836e-08	-0.591745	0.163	0.466
CG7990	Ach_12	3.84641e-05	-0.721422	0.464	0.793
CG7990	fru_5	4.81983e-05	-0.607097	0.42	0.71
CG7990	RYa	0.000116244	-0.65885	0.136	0.603
CG7990	Clock_2	0.00013651	-0.658394	0.236	0.686
CG7990	fru_10	0.000197489	-0.960127	0.139	0.745
CG7990	Glu_10	0.000436346	-0.628573	0.368	0.723
CG7990	Ach_8	0.000555378	-0.598138	0.245	0.596
CG7990	Glu_11	0.0122455	-0.720501	0.353	0.694
CG7990	TY_2	0.017012	-0.924954	0.243	0.765
CG7990	SER	0.0203194	-1.05842	0.185	0.864
CG7990	AstC_FMRFa	0.0208098	-0.773408	0.229	0.7
CG7990	GABA_5	0.032167	-0.601806	0.254	0.622
CG8180	ENS	7.09222e-62	0.665484	0.262	0.034
CG8180	CTX	7.1763e-11	0.666059	0.356	0.047
CG8641	Œ±'Œ≤'-KC	2.3468e-35	0.605398	0.671	0.361
CG9394	AST	7.31911e-33	0.629416	0.801	0.653
Ca-Ma2d	Poxn_3	3.25039e-17	1.15368	0.98	0.765
Cals	Ach_12	0.0107973	-0.594392	0.548	0.816
Cam	GABA_6	0.0389369	0.652871	1	0.861
Caper	OPN	2.86164e-09	-0.613017	0.94	0.967
Cat	CTX	1.93144e-17	-0.991942	0.041	0.42
Ccn	Tk_2	7.95269e-06	-1.01596	0.431	0.717
Cipc	ENS	3.03742e-34	0.684322	0.261	0.075
Ddr	ENS	2.34063e-141	-1.43313	0.051	0.544
Ddr	AST	6.45266e-30	-0.673062	0.021	0.239
Ddr	CTX	5.47811e-16	-0.800459	0.068	0.491
Dop1R2	Ach_8	2.82266e-09	-0.868404	0.5	0.881
Dscam1	ENS	5.66442e-47	0.603022	0.813	0.65
Dscam1	AST	7.1699e-28	0.633233	0.66	0.431
Dys	CTX	2.91554e-34	-1.46411	0.292	0.858
Dys	Ach_16	0.00103898	-0.78805	0.972	1
Eip63F-1	GABA_6	7.59215e-05	1.04771	0.411	0.036
Exn	Poxn_3	1.51791e-07	-0.63551	0.022	0.443
FER	CTX	0.000121443	-0.627664	0.402	0.615
Fs	AST	3.92486e-193	-1.79184	0	0.535
Fs	NPF_AstA	6.30034e-10	-0.891294	0	0.548
Fs	Mip	9.33502e-09	-0.605499	0	0.242
Fs	TY_3	0.00112432	-1.1745	0	0.571
Ggamma30A	Ach_7	0.000437625	0.796764	0.734	0.618
Glos	CTX	3.10774e-09	-0.944275	0.214	0.541
Gprk2	Poxn_3	1.67279e-16	0.782284	1	0.971
Hmr	ENS	9.06965e-123	-0.756845	0.007	0.329
Hmr	PRN	3.69833e-65	-1.58781	0.003	0.573
Hmr	CTX	1.87833e-40	-1.31447	0.009	0.604
Hrb27C	GABA_10	0.0052719	0.635868	0.87	0.554
ImpE1	ENS	2.69348e-70	-1.13928	0.162	0.475
Invadolysin	ENS	3.95653e-38	0.649604	0.532	0.306
Invadolysin	AST	5.60439e-18	0.669919	0.488	0.271
KCNQ	AST	4.29639e-30	-0.747788	0.018	0.234
Mmp2	PRN	7.17102e-05	0.919138	0.686	0.504
MtnA	CTX	6.34988e-15	0.766056	0.469	0.038
Ndae1	Tk_2	0.0118091	0.603795	0.914	0.687
Nep1	TY_1	3.16964e-11	-2.22606	0.255	0.976
Nep1	Ach_10	0.00230237	-1.05342	0.338	0.656
Pkc53E	fru_5	1.08572e-05	0.651633	0.886	0.555
Rab11	Poxn_3	1.92625e-06	0.627341	0.618	0.186
RhoGAP19D	CTX	3.00054e-09	-0.754131	0.672	0.874
SK	fru_5	3.36469e-11	-1.04014	0.652	0.903
SK	Ach_8	2.96788e-05	-0.675385	0.855	1
SK	GABA_6	0.0159772	-0.593136	0.971	0.972
SLO2	Poxn_3	4.83066e-10	-0.782351	0.055	0.567
Sarm	CTX	0.000171676	-0.644697	0.411	0.663
Sesn	ENS	3.05168e-252	-1.60512	0.059	0.657
Sesn	CTX	4.05765e-60	-1.81671	0.068	0.846
Sesn	AST	8.00031e-49	-0.676926	0.019	0.236
Sesn	PRN	8.02298e-27	-1.19428	0.083	0.474
Set1	Glu_6	1.55076e-14	-0.607592	0.183	0.506
Set1	fru_6	1.67301e-05	-0.715228	0.27	0.626
Set1	Glu_9	0.00176987	-0.611244	0.225	0.627
SoxN	CTX	3.15022e-11	0.878376	0.849	0.623
SoxN	Ach_5	1.69186e-06	0.669296	0.468	0.315
VGlut	fru_6	0.0029901	-0.633139	0.779	0.939
VGlut	RYa	0.00870614	-0.716467	0.848	0.956
VGlut	Glu_9	0.0167437	-0.692679	0.831	0.9
aqz	Clock_2	0.000204559	0.660748	0.975	0.857
aqz	TY_2	0.00443829	1.02529	1	0.882
bbc	fru_5	1.77715e-09	-1.10723	0.268	0.685
cdi	PRN	0.0085858	-0.749388	0.397	0.595
crb	Œ±Œ≤-KC_1	5.68279e-124	-0.736973	0.718	0.889
crb	Œ±Œ≤-KC_2	0.000155045	-0.593304	0.78	0.933
dob	CTX	3.23013e-18	-0.73548	0.026	0.459
dpr1	TY_3	0.00076175	1.1094	1	0.97
dpr1	Ach_9	0.00317069	0.62004	0.89	0.774
dpr9	NPF_AstA	1.32389e-07	0.870212	1	0.871
hppy	Ach_2	2.61099e-227	-0.793014	0.593	0.856
hppy	Glu_1	1.33692e-122	-0.746422	0.534	0.818
hppy	Œ±Œ≤-KC_1	9.88805e-114	-0.741366	0.18	0.525
hppy	Glu_2	4.29946e-80	-0.689538	0.356	0.67
hppy	Ach_3	6.25519e-60	-0.606664	0.436	0.695
hppy	Ach_4	7.41148e-50	-0.656513	0.501	0.741
hppy	Glu_3	3.46074e-46	-0.616664	0.432	0.722
hppy	ENS	7.7145e-39	-0.643147	0.385	0.628
hppy	Œ±'Œ≤'-KC	1.51369e-37	-0.734171	0.507	0.764
hppy	fru_2	8.706e-26	-0.747256	0.554	0.836
hppy	OPN	2.4527e-22	-0.772649	0.565	0.893
hppy	GABA_1	1.10487e-20	-0.616999	0.397	0.668
hppy	fru_1	2.22061e-17	-0.597553	0.416	0.658
hppy	CCHa2	4.6298e-16	-0.737282	0.472	0.782
hppy	GABA_4	1.1041e-12	-0.651867	0.672	0.81
hppy	fru_3	5.19478e-08	-0.638438	0.544	0.745
hppy	Glu_6	1.07252e-07	-0.656454	0.438	0.669
hppy	DOP/SER	1.28593e-06	-0.651202	0.494	0.72
hppy	Ach_7	1.85671e-06	-0.753059	0.273	0.61
hppy	Ach_11	7.81321e-06	-0.855528	0.796	0.965
hppy	Glu_10	1.58319e-05	-0.711979	0.516	0.855
hppy	Clock_2	0.000230884	-0.693024	0.364	0.766
hppy	sNPF_CCHa2_AstC	0.000614849	-0.842392	0.635	0.843
hppy	NPF_AstA	0.00106339	-0.835515	0.655	0.935
hppy	DOP_1	0.00107379	-0.59076	0.267	0.508
hppy	Tk_Mip_RYa	0.00138845	-0.988695	0.551	0.865
hppy	GABA_10	0.00202847	-0.708541	0.519	0.923
hppy	Ach_14	0.002115	-0.910849	0.384	0.769
hppy	fru_14	0.00329476	-1.31663	0.65	0.952
hppy	Poxn_4	0.00368768	-0.90444	0.31	0.745
hppy	Tk_1	0.00416911	-0.70674	0.329	0.638
hppy	Ach_13	0.0155459	-0.699345	0.551	0.795
hppy	Ach_15	0.0186247	-0.958634	0.5	0.829
hppy	fru_12	0.0192779	-1.07039	0.4	0.857
hppy	Glu_13	0.0329418	-0.708901	0.316	0.66
hth	Glu_3	1.90361e-06	-0.698352	0.648	0.723
if	Ach_8	4.31459e-13	-0.839146	0	0.495
jeb	Ach_12	0.000729908	-0.804984	0.202	0.586
mbl	Ach_12	0.000665843	0.743965	0.905	0.575
mbl	NPF_AstA	0.00145269	-0.846382	0.586	0.935
nolo	ENS	1.04476e-73	-1.10311	0.621	0.815
pk	PRN	2.12236e-19	-1.28953	0.049	0.455
px	ENS	3.18193e-32	-0.600834	0.256	0.472
px	AST	1.31618e-21	-0.617422	0.227	0.434
rdgB	Poxn_3	0.00012636	-0.655116	0.22	0.598
rols	AST	1.40558e-36	-0.8802	0.174	0.506
side-IV	NPF_AstA	0.0344865	0.616472	0.638	0.21
simj	GABA_7	0.00858017	-0.678436	0.382	0.755
simj	GABA_5	0.0325716	-0.680482	0.397	0.695
sog	PRN	0.000195393	-0.610172	0.906	0.909
unc-13	ENS	9.04451e-61	-0.728676	0.824	0.933
unc-13	fru_5	1.32256e-10	-0.599518	1	1
unc-13	OCTY	0.000333218	-0.70125	1	1
wrapper	CTX	4.32251e-07	0.638016	0.603	0.296
